# Supplementary material for: Methyl (2Z)-2-bromo­methyl-3-(2,4-dichloro­phen­yl)prop-2-enoate
Source: Acta Crystallogr Sect E Struct Rep Online. 2013 Mar 23;69(Pt 4):o572. doi: 10.1107/S1600536813007368 (PMC3629620; doi:10.1107/S1600536813007368)
Supplement: Supplementary file 1 [file e-69-0o572-sup1.cif]

##############################################################################
#                                                                            #
# This CIF contains the data in a paper accepted for publication in          #
# Acta Crystallographica Section E. It conforms to the requirements of       #
# Notes for Authors for Acta Crystallographica Section E, and has been       #
# peer reviewed under the auspices of the IUCr Commission on Journals.       #
#                                                                            #
# Full details of the Crystallographic Information File format               #
# are given in the paper "The Crystallographic Information File (CIF):       #
# a New Standard Archive File for Crystallography" by S. R. Hall, F. H.      #
# Allen and I. D. Brown [Acta Cryst. (1991), A47, 655-685].                  #
#                                                                            #
# The current version of the core CIF dictionary is obtainable from          #
# ftp://ftp.iucr.org/pub/cif_core.dic.                                       #
#                                                                            #
# Software is freely available for graphical display of the structure(s)     #
# in this CIF. For information consult the CIF software page                 #
# http://www.iucr.org/resources/cif/software.                                #
#                                                                            #
# This file may be used for bona fide research purposes within the           #
# scientific community so long as proper attribution is given to the journal # 
# article from which it was obtained.                                        #
#                                                                            #
##############################################################################
data_global
_audit_creation_method     SHELXL-97
_journal_date_recd_electronic     2013-02-27
_journal_date_accepted     2013-03-18
_journal_name_full     'Acta Crystallographica, Section E'
_journal_year     2013
_journal_volume     69
_journal_issue      4
_journal_page_first     o572
_journal_page_last     o572
_journal_paper_category     QO
_journal_paper_doi     10.1107/S1600536813007368
_journal_coeditor_code     LD2096
_publ_contact_author_name     'K. Sethusankar'
_publ_contact_author_address
;
   Department of Physics
   RKM Vivekananda College (Autonomous)
   Chennai 600 004
   India
;
_publ_contact_author_email     'ksethusankar@yahoo.co.in'
_publ_contact_author_fax     '044 091 2499 3057'
_publ_contact_author_phone     '044 091 24484170'
_publ_section_title
;
Methyl (2<i>Z</i>)-2-bromomethyl-3-(2,4-dichlorophenyl)prop-2-enoate
;
loop_
    _publ_author_name
    _publ_author_address
    'K. Swaminathan'
;  Department of Physics
   RKM Vivekananda College (Autonomous)
   Chennai 600 004
   India
;
    'K. Sethusankar'
;  Department of Physics
   RKM Vivekananda College (Autonomous)
   Chennai 600 004
   India
;
    'Anthonisamy Devaraj'
;  Department of Organic Chemistry
   University of Madras
   Maraimalai Campus
   Chennai 600 025
   India
;
    'Manickam Bakthadoss'
;  Department of Organic Chemistry
   University of Madras
   Maraimalai Campus
   Chennai 600 025
   India
;
data_I
_audit_creation_method     SHELXL-97
_chemical_name_systematic
;
Methyl (2<i>Z</i>)-2-bromomethyl-3-(2,4-dichlorophenyl)prop-2-enoate
;
_chemical_name_common     ?
_chemical_formula_moiety     'C11 H9 Br Cl2 O2'
_chemical_formula_sum     'C11 H9 Br Cl2 O2'
_chemical_formula_iupac     'C11 H9 Br Cl2 O2'
_chemical_formula_weight     323.99
_chemical_melting_point     ?
_symmetry_cell_setting     triclinic
_symmetry_space_group_name_H-M     'P -1'
_symmetry_space_group_name_Hall     '-P 1'
loop_
    _symmetry_equiv_pos_as_xyz
    'x, y, z'
    '-x, -y, -z'
_cell_length_a     7.9174(3)
_cell_length_b     8.8032(3)
_cell_length_c     9.3585(3)
_cell_angle_alpha     78.374(2)
_cell_angle_beta     86.599(2)
_cell_angle_gamma     73.528(2)
_cell_volume     612.67(4)
_cell_formula_units_Z     2
_cell_measurement_reflns_used     3748
_cell_measurement_theta_min     2.22
_cell_measurement_theta_max     30.62
_cell_measurement_temperature     293(2)
_exptl_crystal_description     block
_exptl_crystal_colour     yellow
_exptl_crystal_size_max     0.25
_exptl_crystal_size_mid     0.25
_exptl_crystal_size_min     0.20
_exptl_crystal_density_diffrn     1.756
_exptl_crystal_density_meas     ?
_exptl_crystal_density_method     'not measured'
_exptl_crystal_F_000     320
_exptl_absorpt_coefficient_mu     3.771
_exptl_absorpt_correction_type     multi-scan
_exptl_absorpt_process_details     '(SADABS; Bruker, 2008)'
_exptl_absorpt_correction_T_min     0.405
_exptl_absorpt_correction_T_max     0.470
_exptl_special_details
;
;
_diffrn_ambient_temperature     293(2)
_diffrn_radiation_type     MoK\a
_diffrn_radiation_wavelength     0.71073
_diffrn_radiation_source     'fine-focus sealed tube'
_diffrn_radiation_monochromator     graphite
_diffrn_measurement_device_type     'Bruker Kappa APEXII CCD'
_diffrn_measurement_method     '\w and \f'
_diffrn_detector_area_resol_mean     ?
_diffrn_reflns_number     16418
_diffrn_reflns_av_R_equivalents     0.0329
_diffrn_reflns_av_sigmaI/netI     0.0378
_diffrn_reflns_theta_min     2.22
_diffrn_reflns_theta_max     30.62
_diffrn_reflns_theta_full     30.62
_diffrn_measured_fraction_theta_max     0.988
_diffrn_measured_fraction_theta_full     0.988
_diffrn_reflns_limit_h_min     -11
_diffrn_reflns_limit_h_max     11
_diffrn_reflns_limit_k_min     -12
_diffrn_reflns_limit_k_max     12
_diffrn_reflns_limit_l_min     -13
_diffrn_reflns_limit_l_max     13
_diffrn_standards_number     ?
_diffrn_standards_interval_count     ?
_diffrn_standards_interval_time     ?
_diffrn_standards_decay_%     ?
_refine_special_details
;
Refinement of <i>F</i>^2^ against ALL reflections. The weighted <i>R</i>-factor
<i>wR</i> and goodness of fit <i>S</i> are based on <i>F</i>^2^, conventional
<i>R</i>-factors <i>R</i> are based on <i>F</i>, with <i>F</i> set to zero for
negative <i>F</i>^2^. The threshold expression of <i>F</i>^2^ >
\s(<i>F</i>^2^) is used only for calculating <i>R</i>-factors(gt) <i>etc</i>.
and is not relevant to the choice of reflections for refinement.
<i>R</i>-factors based on <i>F</i>^2^ are statistically about twice as large
as those based on <i>F</i>, and <i>R</i>- factors based on ALL data will be
even larger.
;
_reflns_number_total     3748
_reflns_number_gt     2262
_reflns_threshold_expression     I>2sigma(I)
_refine_ls_structure_factor_coef     Fsqd
_refine_ls_matrix_type     full
_refine_ls_R_factor_all     0.0837
_refine_ls_R_factor_gt     0.0374
_refine_ls_wR_factor_gt     0.0865
_refine_ls_wR_factor_ref     0.1015
_refine_ls_goodness_of_fit_ref     1.002
_refine_ls_restrained_S_all     1.002
_refine_ls_number_reflns     3748
_refine_ls_number_parameters     146
_refine_ls_number_restraints     0
_refine_ls_hydrogen_treatment     constr
_refine_ls_weighting_scheme     calc
_refine_ls_weighting_details
         'calc w=1/[\s^2^(Fo^2^)+(0.0538P)^2^+0.0238P] where P=(Fo^2^+2Fc^2^)/3'
_atom_sites_solution_hydrogens     geom
_atom_sites_solution_primary     direct
_atom_sites_solution_secondary     difmap
_refine_ls_shift/su_max     0.005
_refine_ls_shift/su_mean     0.001
_refine_diff_density_max     0.589
_refine_diff_density_min     -0.285
_refine_ls_extinction_method     none
_refine_ls_extinction_coef     ?
loop_
    _atom_type_symbol
    _atom_type_description
    _atom_type_scat_dispersion_real
    _atom_type_scat_dispersion_imag
    _atom_type_scat_source
    'C' 'C' 0.0033 0.0016
                         'International Tables Vol C Tables 4.2.6.8 and 6.1.1.4'
    'H' 'H' 0.0000 0.0000
                         'International Tables Vol C Tables 4.2.6.8 and 6.1.1.4'
    'O' 'O' 0.0106 0.0060
                         'International Tables Vol C Tables 4.2.6.8 and 6.1.1.4'
    'Cl' 'Cl' 0.1484 0.1585
                         'International Tables Vol C Tables 4.2.6.8 and 6.1.1.4'
    'Br' 'Br' -0.2901 2.4595
                         'International Tables Vol C Tables 4.2.6.8 and 6.1.1.4'
_computing_data_collection     'APEX2 (Bruker, 2008)'
_computing_cell_refinement     'SAINT (Bruker, 2008)'
_computing_data_reduction     'SAINT (Bruker, 2008)'
_computing_structure_solution     'SHELXS97 (Sheldrick, 2008)'
_computing_structure_refinement     'SHELXL97 (Sheldrick, 2008)'
_computing_molecular_graphics
;
ORTEP-3 for Windows (Farrugia, 2012)
and <i>Mercury</i> (Macrae <i>et al.</i>, 2008)
;
_computing_publication_material
                            'SHELXL97 (Sheldrick, 2008) and PLATON (Spek, 2009)'
loop_
    _atom_site_type_symbol
    _atom_site_label
    _atom_site_fract_x
    _atom_site_fract_y
    _atom_site_fract_z
    _atom_site_U_iso_or_equiv
    _atom_site_adp_type
    _atom_site_calc_flag
    _atom_site_refinement_flags
    _atom_site_occupancy
    _atom_site_symmetry_multiplicity
    _atom_site_disorder_assembly
    _atom_site_disorder_group
    C C1 0.2787(3) 0.5411(3) -0.0226(3) 0.0472(6) Uani d . 1 1 . .
    H H1 0.2484 0.5224 0.0756 0.057 Uiso calc R 1 1 . .
    C C2 0.3057(3) 0.4177(3) -0.0979(3) 0.0485(6) Uani d . 1 1 . .
    H H2 0.2935 0.3175 -0.0513 0.058 Uiso calc R 1 1 . .
    C C3 0.3509(3) 0.4437(3) -0.2424(3) 0.0456(6) Uani d . 1 1 . .
    C C4 0.3696(3) 0.5905(3) -0.3132(3) 0.0449(5) Uani d . 1 1 . .
    H H4 0.4001 0.6071 -0.4115 0.054 Uiso calc R 1 1 . .
    C C5 0.3424(3) 0.7123(3) -0.2360(2) 0.0409(5) Uani d . 1 1 . .
    C C6 0.2948(3) 0.6937(3) -0.0878(2) 0.0402(5) Uani d . 1 1 . .
    C C7 0.2786(3) 0.8231(3) -0.0076(2) 0.0424(5) Uani d . 1 1 . .
    H H7 0.3505 0.8903 -0.0403 0.051 Uiso calc R 1 1 . .
    C C8 0.1750(3) 0.8592(3) 0.1064(2) 0.0416(5) Uani d . 1 1 . .
    C C9 0.1931(3) 0.9985(3) 0.1650(3) 0.0457(6) Uani d . 1 1 . .
    C C10 0.1030(4) 1.1546(4) 0.3480(3) 0.0701(9) Uani d . 1 1 . .
    H H10A 0.2227 1.1438 0.3718 0.105 Uiso calc R 1 1 . .
    H H10B 0.0324 1.1564 0.4349 0.105 Uiso calc R 1 1 . .
    H H10C 0.0585 1.2534 0.2792 0.105 Uiso calc R 1 1 . .
    C C11 0.0395(3) 0.7785(3) 0.1709(3) 0.0468(6) Uani d . 1 1 . .
    H H11A 0.0034 0.7295 0.0983 0.056 Uiso calc R 1 1 . .
    H H11B -0.0630 0.8590 0.1971 0.056 Uiso calc R 1 1 . .
    O O1 0.2835(3) 1.0836(2) 0.1128(2) 0.0692(6) Uani d . 1 1 . .
    O O2 0.0964(3) 1.0191(2) 0.2845(2) 0.0595(5) Uani d . 1 1 . .
    Cl Cl1 0.38993(11) 0.28780(9) -0.33786(9) 0.0670(2) Uani d . 1 1 . .
    Cl Cl2 0.36663(10) 0.89643(7) -0.32891(7) 0.05947(19) Uani d . 1 1 . .
    Br Br1 0.12451(4) 0.61222(3) 0.34428(3) 0.06038(13) Uani d . 1 1 . .
loop_
    _atom_site_aniso_label
    _atom_site_aniso_U_11
    _atom_site_aniso_U_22
    _atom_site_aniso_U_33
    _atom_site_aniso_U_12
    _atom_site_aniso_U_13
    _atom_site_aniso_U_23
    C1 0.0551(14) 0.0448(14) 0.0415(13) -0.0184(12) 0.0036(11) -0.0025(11)
    C2 0.0534(14) 0.0381(12) 0.0556(15) -0.0199(11) 0.0025(11) -0.0029(11)
    C3 0.0462(13) 0.0407(13) 0.0532(14) -0.0157(11) 0.0046(11) -0.0124(11)
    C4 0.0493(13) 0.0464(14) 0.0414(12) -0.0179(11) 0.0048(10) -0.0085(11)
    C5 0.0454(12) 0.0358(12) 0.0416(12) -0.0158(10) 0.0019(10) -0.0019(10)
    C6 0.0416(12) 0.0376(12) 0.0413(12) -0.0122(10) 0.0002(9) -0.0059(10)
    C7 0.0494(13) 0.0381(12) 0.0404(12) -0.0159(10) -0.0009(10) -0.0036(10)
    C8 0.0465(12) 0.0391(12) 0.0363(12) -0.0106(10) -0.0047(10) -0.0009(10)
    C9 0.0576(14) 0.0415(13) 0.0359(12) -0.0124(11) -0.0025(10) -0.0038(10)
    C10 0.079(2) 0.0678(19) 0.072(2) -0.0185(16) 0.0056(16) -0.0375(17)
    C11 0.0469(13) 0.0488(14) 0.0442(13) -0.0151(11) -0.0003(10) -0.0054(11)
    O1 0.1119(17) 0.0591(12) 0.0510(11) -0.0479(12) 0.0175(11) -0.0140(9)
    O2 0.0707(12) 0.0581(12) 0.0577(12) -0.0226(10) 0.0141(9) -0.0268(10)
    Cl1 0.0846(5) 0.0527(4) 0.0762(5) -0.0307(4) 0.0176(4) -0.0297(4)
    Cl2 0.0858(5) 0.0439(3) 0.0512(4) -0.0290(3) 0.0154(3) -0.0039(3)
    Br1 0.0792(2) 0.0610(2) 0.04088(16) -0.02708(15) 0.00521(12) -0.00037(12)
_geom_special_details
;
All e.s.d.'s (except the e.s.d. in the dihedral angle between two l.s. planes)
are estimated using the full covariance matrix. The cell e.s.d.'s are taken
into account individually in the estimation of e.s.d.'s in distances, angles
and torsion angles; correlations between e.s.d.'s in cell parameters are only
used when they are defined by crystal symmetry. An approximate (isotropic)
treatment of cell e.s.d.'s is used for estimating e.s.d.'s involving l.s.
planes.
;
loop_
    _geom_bond_atom_site_label_1
    _geom_bond_atom_site_label_2
    _geom_bond_site_symmetry_2
    _geom_bond_distance
    _geom_bond_publ_flag
    C1 C2 . 1.371(4) ?
    C1 C6 . 1.397(3) ?
    C1 H1 . 0.9300 ?
    C2 C3 . 1.369(4) ?
    C2 H2 . 0.9300 ?
    C3 C4 . 1.372(3) ?
    C3 Cl1 . 1.731(3) ?
    C4 C5 . 1.372(3) ?
    C4 H4 . 0.9300 ?
    C5 C6 . 1.404(3) ?
    C5 Cl2 . 1.735(2) ?
    C6 C7 . 1.459(3) ?
    C7 C8 . 1.340(3) ?
    C7 H7 . 0.9300 ?
    C8 C11 . 1.484(3) ?
    C8 C9 . 1.485(3) ?
    C9 O1 . 1.195(3) ?
    C9 O2 . 1.331(3) ?
    C10 O2 . 1.451(3) ?
    C10 H10A . 0.9600 ?
    C10 H10B . 0.9600 ?
    C10 H10C . 0.9600 ?
    C11 Br1 . 1.961(2) ?
    C11 H11A . 0.9700 ?
    C11 H11B . 0.9700 ?
loop_
    _geom_angle_atom_site_label_1
    _geom_angle_atom_site_label_2
    _geom_angle_atom_site_label_3
    _geom_angle_site_symmetry_1
    _geom_angle_site_symmetry_3
    _geom_angle
    _geom_angle_publ_flag
    C2 C1 C6 . . 122.5(2) ?
    C2 C1 H1 . . 118.7 ?
    C6 C1 H1 . . 118.7 ?
    C3 C2 C1 . . 119.2(2) ?
    C3 C2 H2 . . 120.4 ?
    C1 C2 H2 . . 120.4 ?
    C2 C3 C4 . . 121.3(2) ?
    C2 C3 Cl1 . . 119.7(2) ?
    C4 C3 Cl1 . . 118.97(19) ?
    C5 C4 C3 . . 118.6(2) ?
    C5 C4 H4 . . 120.7 ?
    C3 C4 H4 . . 120.7 ?
    C4 C5 C6 . . 122.9(2) ?
    C4 C5 Cl2 . . 117.39(18) ?
    C6 C5 Cl2 . . 119.75(18) ?
    C1 C6 C5 . . 115.5(2) ?
    C1 C6 C7 . . 123.4(2) ?
    C5 C6 C7 . . 120.9(2) ?
    C8 C7 C6 . . 129.4(2) ?
    C8 C7 H7 . . 115.3 ?
    C6 C7 H7 . . 115.3 ?
    C7 C8 C11 . . 125.5(2) ?
    C7 C8 C9 . . 115.8(2) ?
    C11 C8 C9 . . 118.6(2) ?
    O1 C9 O2 . . 122.9(2) ?
    O1 C9 C8 . . 124.8(2) ?
    O2 C9 C8 . . 112.3(2) ?
    O2 C10 H10A . . 109.5 ?
    O2 C10 H10B . . 109.5 ?
    H10A C10 H10B . . 109.5 ?
    O2 C10 H10C . . 109.5 ?
    H10A C10 H10C . . 109.5 ?
    H10B C10 H10C . . 109.5 ?
    C8 C11 Br1 . . 112.60(15) ?
    C8 C11 H11A . . 109.1 ?
    Br1 C11 H11A . . 109.1 ?
    C8 C11 H11B . . 109.1 ?
    Br1 C11 H11B . . 109.1 ?
    H11A C11 H11B . . 107.8 ?
    C9 O2 C10 . . 116.2(2) ?
loop_
    _geom_torsion_atom_site_label_1
    _geom_torsion_atom_site_label_2
    _geom_torsion_atom_site_label_3
    _geom_torsion_atom_site_label_4
    _geom_torsion_site_symmetry_1
    _geom_torsion_site_symmetry_2
    _geom_torsion_site_symmetry_3
    _geom_torsion_site_symmetry_4
    _geom_torsion
    _geom_torsion_publ_flag
    C6 C1 C2 C3 . . . . 0.2(4) ?
    C1 C2 C3 C4 . . . . 0.0(4) ?
    C1 C2 C3 Cl1 . . . . 178.65(19) ?
    C2 C3 C4 C5 . . . . 0.1(4) ?
    Cl1 C3 C4 C5 . . . . -178.53(18) ?
    C3 C4 C5 C6 . . . . -0.5(4) ?
    C3 C4 C5 Cl2 . . . . -179.85(18) ?
    C2 C1 C6 C5 . . . . -0.5(4) ?
    C2 C1 C6 C7 . . . . -175.6(2) ?
    C4 C5 C6 C1 . . . . 0.7(3) ?
    Cl2 C5 C6 C1 . . . . -179.97(18) ?
    C4 C5 C6 C7 . . . . 175.9(2) ?
    Cl2 C5 C6 C7 . . . . -4.7(3) ?
    C1 C6 C7 C8 . . . . -34.5(4) ?
    C5 C6 C7 C8 . . . . 150.7(2) ?
    C6 C7 C8 C11 . . . . -5.0(4) ?
    C6 C7 C8 C9 . . . . 178.8(2) ?
    C7 C8 C9 O1 . . . . 4.7(4) ?
    C11 C8 C9 O1 . . . . -171.8(2) ?
    C7 C8 C9 O2 . . . . -175.2(2) ?
    C11 C8 C9 O2 . . . . 8.4(3) ?
    C7 C8 C11 Br1 . . . . 98.2(2) ?
    C9 C8 C11 Br1 . . . . -85.7(2) ?
    O1 C9 O2 C10 . . . . 1.3(4) ?
    C8 C9 O2 C10 . . . . -178.8(2) ?
loop_
    _geom_hbond_atom_site_label_D
    _geom_hbond_atom_site_label_H
    _geom_hbond_atom_site_label_A
    _geom_hbond_site_symmetry_A
    _geom_hbond_distance_DH
    _geom_hbond_distance_HA
    _geom_hbond_distance_DA
    _geom_hbond_angle_DHA
    C2 H2 O1 1_545 0.93 2.33 3.238(3) 167
