# Supplementary material for: Methyl (2Z)-2-bromo­methyl-3-(2,4-dichloro­phen­yl)prop-2-enoate
Source: Acta Crystallogr Sect E Struct Rep Online. 2013 Mar 23;69(Pt 4):o572. doi: 10.1107/S1600536813007368 (PMC3629620; doi:10.1107/S1600536813007368)
Supplement: Supplementary file 2 [file e-69-0o572-Isup2.hkl]

#
# h,k,l, Fc-squared, Fo-squared, sigma(Fo-squared) and status flag
#
data_I
_shelx_title ' AD15 in P-1'
_shelx_refln_list_code          4
_shelx_F_calc_maximum      184.94
_exptl_crystal_F_000       320.00
_reflns_d_resolution_high  0.6977
 
loop_
 _symmetry_equiv_pos_as_xyz
 'x, y, z'
 '-x, -y, -z'
 
_cell_length_a     7.9174
_cell_length_b     8.8032
_cell_length_c     9.3585
_cell_angle_alpha  78.374
_cell_angle_beta   86.599
_cell_angle_gamma  73.528
 
_shelx_F_squared_multiplier     1.000
 
loop_
 _refln_index_h
 _refln_index_k
 _refln_index_l
 _refln_F_squared_calc
 _refln_F_squared_meas
 _refln_F_squared_sigma
 _refln_observed_status
   1   0   0      140.07      123.38      1.68 o
   2   0   0     1710.33     1757.83     15.50 o
   3   0   0      614.44      597.62      5.78 o
   4   0   0     3712.60     3576.69     34.39 o
   5   0   0      245.59      236.17      4.70 o
   6   0   0        1.86       -1.83      1.83 o
   7   0   0       11.39        9.33      2.87 o
   8   0   0       60.97       67.89      4.02 o
   9   0   0        1.32        4.61      4.46 o
  10   0   0        0.54        2.58      6.62 o
 -10   1   0        0.10        0.89      6.72 o
  -9   1   0       17.54       20.09      6.40 o
  -8   1   0       28.33       32.78      3.69 o
  -7   1   0       70.62       79.42      3.26 o
  -6   1   0       50.90       57.61      2.47 o
  -5   1   0      583.06      567.21      6.81 o
  -4   1   0       65.93       60.35      1.54 o
  -3   1   0        1.36       -0.96      0.96 o
  -2   1   0      691.26      681.95      6.39 o
  -1   1   0     2000.75     2086.62     21.00 o
   0   1   0      372.92      366.83      5.06 o
   1   1   0     1848.58     1963.94     19.98 o
   2   1   0     1132.01     1126.81     11.53 o
   3   1   0      203.34      169.05      2.33 o
   4   1   0      858.75      827.98      9.36 o
   5   1   0        0.62        1.05      1.39 o
   6   1   0      135.26      137.56      3.47 o
   7   1   0       56.25       50.72      8.16 o
   8   1   0       25.80       34.65      5.13 o
   9   1   0        1.64        7.71      4.39 o
  10   1   0        1.02        1.26      8.73 o
  11   1   0        2.32       -6.42      7.42 o
 -10   2   0        3.58       -3.60      6.66 o
  -9   2   0        6.11        3.42      6.20 o
  -8   2   0        0.28        2.61      3.54 o
  -7   2   0       55.12       58.31      3.49 o
  -6   2   0      277.30      281.84      4.80 o
  -5   2   0      120.13      119.30      2.78 o
  -4   2   0        3.56        2.08      1.26 o
  -3   2   0        7.18        6.99      0.85 o
  -2   2   0     2672.90     2654.55     24.14 o
  -1   2   0     1167.39     1190.99     12.15 o
   0   2   0       42.63       39.83      1.14 o
   1   2   0       64.13       67.52      0.99 o
   2   2   0    10905.89    11099.53    105.62 o
   3   2   0     1245.49     1183.67     11.11 o
   4   2   0      118.00      117.47      2.54 o
   5   2   0       47.21       45.03      1.85 o
   6   2   0      934.05      925.28     11.57 o
   7   2   0       72.69       72.97      3.53 o
   8   2   0        5.97       -1.05      3.98 o
   9   2   0        0.47       -6.71      6.71 o
  10   2   0       12.21       14.59      6.95 o
  11   2   0        0.05       -1.45      7.39 o
  -9   3   0        0.02        1.94      4.31 o
  -8   3   0        0.29        6.77      3.75 o
  -7   3   0       79.78       88.88      3.91 o
  -6   3   0        0.75        0.53      2.49 o
  -5   3   0      126.94      124.54      2.95 o
  -4   3   0       15.05       14.77      1.44 o
  -3   3   0     1711.14     1639.61     16.63 o
  -2   3   0       30.60       30.87      0.91 o
  -1   3   0      539.83      485.58      4.76 o
   0   3   0      667.54      644.42      6.82 o
   1   3   0     2087.09     2203.39     19.41 o
   2   3   0      276.20      279.94      3.69 o
   3   3   0     1168.91     1147.35     11.99 o
   4   3   0     2222.03     2283.78     23.46 o
   5   3   0     1113.84     1055.51     12.82 o
   6   3   0       13.40        6.80      2.14 o
   7   3   0      206.80      196.99      4.91 o
   8   3   0       19.90       31.89      5.82 o
   9   3   0       66.05       68.31      6.19 o
  10   3   0        2.09       -2.21      9.83 o
  11   3   0        0.05       -7.67      9.11 o
  -9   4   0        0.02       -3.28      4.96 o
  -8   4   0        0.21        1.19      4.38 o
  -7   4   0       34.33       28.95      3.53 o
  -6   4   0        8.10        7.77      2.86 o
  -5   4   0      112.68      120.94      3.26 o
  -4   4   0      186.56      184.63      3.54 o
  -3   4   0      301.20      293.57      5.20 o
  -2   4   0      293.99      266.26      4.04 o
  -1   4   0        2.72        3.01      0.87 o
   0   4   0     1581.12     1586.28     16.31 o
   1   4   0     1077.72     1076.79     10.68 o
   2   4   0       23.99       31.27      1.32 o
   3   4   0       62.86       73.73      2.19 o
   4   4   0     1653.96     1623.81     18.34 o
   5   4   0      121.44      113.95      2.88 o
   6   4   0        0.54        0.23      2.19 o
   7   4   0        6.26        8.94      3.22 o
   8   4   0      275.71      272.38      8.69 o
   9   4   0       15.84       11.67      5.71 o
  10   4   0        3.33        8.30      7.58 o
  11   4   0        1.71       -8.57      8.57 o
  -8   5   0        0.64        3.45      6.82 o
  -7   5   0        2.89        3.61      4.16 o
  -6   5   0        5.08        5.62      3.62 o
  -5   5   0      164.70      168.65      4.81 o
  -4   5   0       21.75       25.73      2.55 o
  -3   5   0      249.88      229.57      5.05 o
  -2   5   0       34.31       37.56      2.30 o
  -1   5   0     3077.94     2927.31     33.56 o
   0   5   0       72.15       69.23      1.61 o
   1   5   0      821.69      773.19      7.65 o
   2   5   0       20.27       29.42      1.45 o
   3   5   0     2564.88     2581.07     25.14 o
   4   5   0       56.57       57.48      1.83 o
   5   5   0      143.38      140.92      3.45 o
   6   5   0       19.32       19.95      2.74 o
   7   5   0      172.63      173.82      5.87 o
   8   5   0        4.24       10.49      5.12 o
   9   5   0       27.42       35.37      9.88 o
  10   5   0        0.17       -4.28      7.84 o
  11   5   0        3.07        3.41      8.81 o
  -7   6   0        9.45       11.07      5.87 o
  -6   6   0        0.26        3.32      3.98 o
  -5   6   0        3.16       10.87      3.56 o
  -4   6   0       96.30      109.39      3.58 o
  -3   6   0      344.30      346.23      5.91 o
  -2   6   0      178.31      180.48      4.08 o
  -1   6   0        7.22        6.29      1.61 o
   0   6   0      362.71      339.51      4.25 o
   1   6   0      326.06      309.74      3.99 o
   2   6   0      420.28      417.16      4.94 o
   3   6   0      147.86      140.30      2.83 o
   4   6   0      164.01      162.05      3.72 o
   5   6   0       28.23       28.31      2.50 o
   6   6   0      115.73      113.66      4.11 o
   7   6   0       91.27       98.31      5.94 o
   8   6   0       18.86       23.85      5.56 o
   9   6   0        5.26       15.18      6.35 o
  10   6   0       26.82       24.24     15.59 o
  11   6   0        6.94       35.35     17.25 o
  -7   7   0        4.81        4.82      8.46 o
  -6   7   0        7.13        8.65      5.89 o
  -5   7   0       21.28       27.48      4.07 o
  -4   7   0       22.49       19.48      3.44 o
  -3   7   0      305.62      285.24      5.74 o
  -2   7   0       10.30       15.31      3.29 o
  -1   7   0       20.42       22.33      6.92 o
   0   7   0      235.33      220.33      3.81 o
   1   7   0      676.29      659.07      9.48 o
   2   7   0      272.63      275.62      3.95 o
   3   7   0      613.28      602.65      6.92 o
   4   7   0       74.43       74.88      2.59 o
   5   7   0      829.74      809.71     12.72 o
   6   7   0        1.87       -3.55      4.05 o
   7   7   0       30.46       27.87      5.76 o
   8   7   0       22.58       10.80      5.87 o
   9   7   0       66.53       71.69      7.60 o
  10   7   0        0.30        7.97      9.02 o
  -6   8   0        2.61       -5.24      6.66 o
  -5   8   0        7.89        0.26      5.97 o
  -4   8   0       10.15       12.99      6.83 o
  -3   8   0       27.12       24.35      4.36 o
  -2   8   0       30.99       30.51      3.65 o
  -1   8   0       92.83       85.45      4.04 o
   0   8   0       54.39       60.94      3.15 o
   1   8   0      139.10      140.13      5.29 o
   2   8   0      433.79      428.26      6.97 o
   3   8   0      505.54      491.77      7.59 o
   4   8   0      242.92      231.50      8.99 o
   5   8   0       14.40       17.28      4.39 o
   6   8   0      125.72      125.74      9.72 o
   7   8   0        4.56        4.35      6.72 o
   8   8   0        8.52        2.56      7.27 o
   9   8   0       18.66       17.45      7.32 o
  10   8   0        1.95        4.03      9.48 o
  -5   9   0        2.16        5.85      8.56 o
  -4   9   0       16.85       21.14      8.10 o
  -3   9   0       16.60       21.21      7.46 o
  -2   9   0        2.70       -1.07      4.70 o
  -1   9   0       15.75        9.17      4.79 o
   0   9   0       31.70       36.11      6.99 o
   1   9   0       22.78       19.64      6.77 o
   2   9   0        0.03       -1.99      4.07 o
   3   9   0       43.83       45.02      9.01 o
   4   9   0       41.84       39.53      5.05 o
   5   9   0       65.62       77.82      8.40 o
   6   9   0        2.35        7.04      6.69 o
   7   9   0       45.16       36.71      7.85 o
   8   9   0        1.47        4.89      8.04 o
   9   9   0        9.78        3.92      9.02 o
  -3  10   0        1.06       -8.54      8.54 o
  -2  10   0        3.47        1.55      8.35 o
  -1  10   0        0.37       -5.18      5.18 o
   0  10   0      134.67      138.79      7.09 o
   1  10   0       25.16       19.76      5.25 o
   2  10   0       71.22       74.41      5.31 o
   3  10   0       19.39       22.09      5.20 o
   4  10   0      232.85      251.17      8.40 o
   5  10   0        7.74       10.90      5.66 o
   6  10   0       78.37       50.74     12.46 o
   7  10   0        0.38      -12.56     12.84 o
   8  10   0       44.93       43.03     15.46 o
  -2  11   0        1.64        0.42      9.66 o
  -1  11   0       37.64       34.13     10.10 o
   0  11   0        8.03        8.57      6.60 o
   1  11   0        5.27       -3.11      6.34 o
   2  11   0        0.60        3.59      4.94 o
   3  11   0       31.80       32.65      5.80 o
   4  11   0        4.07        8.25      5.83 o
   5  11   0       15.81       11.88     11.98 o
   6  11   0       24.13       31.46     13.29 o
   7  11   0        2.56        0.52     13.84 o
   1  12   0        1.40       -5.80      8.48 o
   2  12   0       33.56       40.98     10.26 o
   3  12   0        2.04       -6.11      8.90 o
   4  12   0       20.35       12.96      9.45 o
   5  12   0        0.99      -12.91     12.91 o
  -4 -12   1       32.84       42.44     14.66 o
  -3 -12   1        0.32       -9.51      9.51 o
  -2 -12   1        1.44       -1.31      7.95 o
  -7 -11   1        0.28        7.75     14.87 o
  -6 -11   1        0.82       -3.79     13.77 o
  -5 -11   1       23.90       14.32     13.05 o
  -4 -11   1       23.20        8.54      8.96 o
  -3 -11   1        2.19        0.72      5.98 o
  -2 -11   1       11.76       17.26      5.79 o
  -1 -11   1       27.71       32.08      8.22 o
   0 -11   1        1.49       -5.89      6.18 o
   1 -11   1        0.23       -6.64      6.64 o
  -8 -10   1        0.08       -9.12      9.12 o
  -7 -10   1        4.84        2.72     14.01 o
  -6 -10   1      141.92      139.04     15.35 o
  -5 -10   1        0.56        2.10      6.62 o
  -4 -10   1        5.49       -0.77      5.73 o
  -3 -10   1        7.33       11.60      5.58 o
  -2 -10   1      328.34      354.16     12.06 o
  -1 -10   1        1.63        1.18      4.54 o
   0 -10   1        0.81       -3.91      6.58 o
   1 -10   1        6.56        0.16      6.16 o
   2 -10   1       61.86       65.00      6.68 o
   3 -10   1        1.66        3.43      9.32 o
  -9  -9   1        4.94       -2.08      9.44 o
  -8  -9   1        8.91        9.94      7.36 o
  -7  -9   1       76.99       84.69     17.76 o
  -6  -9   1        3.32       -1.89      7.04 o
  -5  -9   1       24.98       16.12      5.15 o
  -4  -9   1       27.14       36.60      5.31 o
  -3  -9   1      194.78      217.38      7.46 o
  -2  -9   1        5.04        3.18      4.55 o
  -1  -9   1        8.20        4.56      5.48 o
   0  -9   1        6.78        8.06      4.19 o
   1  -9   1       40.04       37.05      5.87 o
   2  -9   1       18.32       11.78      5.60 o
   3  -9   1        0.25        1.56      5.45 o
   4  -9   1        0.07        4.25      8.36 o
 -10  -8   1        6.40        3.62      9.88 o
  -9  -8   1        1.87       -5.46      7.27 o
  -8  -8   1       53.13       51.64      7.37 o
  -7  -8   1      114.20      104.92      7.38 o
  -6  -8   1        2.57        5.31      3.89 o
  -5  -8   1        0.40       -2.16      3.35 o
  -4  -8   1      208.57      209.05      6.00 o
  -3  -8   1       44.00       45.33      3.17 o
  -2  -8   1       69.74       75.31      3.71 o
  -1  -8   1      187.70      176.76      5.20 o
   0  -8   1      394.17      401.22      9.84 o
   1  -8   1       70.59       65.65      4.22 o
   2  -8   1        6.64        1.01      4.76 o
   3  -8   1        6.12        2.57      4.97 o
   4  -8   1       18.08       17.44      6.29 o
   5  -8   1       20.57       17.81      5.62 o
   6  -8   1        0.37        6.22     14.27 o
 -10  -7   1        0.69        8.71      9.43 o
  -9  -7   1       12.01        2.53      6.90 o
  -8  -7   1        2.22       -6.13      6.13 o
  -7  -7   1       78.90       79.13      6.48 o
  -6  -7   1       73.57       74.85      4.17 o
  -5  -7   1      471.87      467.29     10.86 o
  -4  -7   1       12.53        7.24      2.69 o
  -3  -7   1      641.44      645.59      7.92 o
  -2  -7   1      146.08      163.14      3.36 o
  -1  -7   1     1098.12     1067.63     10.82 o
   0  -7   1       71.15       71.80      3.88 o
   1  -7   1       97.85       85.70      3.10 o
   2  -7   1      141.69      134.07      4.03 o
   3  -7   1       66.92       72.71      5.87 o
   4  -7   1        0.51       -0.72      3.86 o
   5  -7   1       27.07       35.35      4.58 o
   6  -7   1       10.68        9.51      4.76 o
   7  -7   1       10.10        6.06     11.33 o
 -10  -6   1        3.16       -2.39      8.55 o
  -9  -6   1       24.08       13.82      6.62 o
  -8  -6   1       49.32       48.17      6.21 o
  -7  -6   1        2.60       10.44      5.17 o
  -6  -6   1      312.93      308.23      9.39 o
  -5  -6   1      271.32      257.20      5.07 o
  -4  -6   1       11.11       11.26      2.03 o
  -3  -6   1        0.68        1.72      1.74 o
  -2  -6   1      701.20      695.82      8.29 o
  -1  -6   1      493.34      479.45      5.49 o
   0  -6   1       27.28       24.19      1.96 o
   1  -6   1       23.63       25.08      2.40 o
   2  -6   1      222.24      218.63      4.38 o
   3  -6   1        6.83       12.47      2.23 o
   4  -6   1        0.84       -2.79      3.34 o
   5  -6   1       27.32       35.32      4.09 o
   6  -6   1       38.00       48.10      4.62 o
   7  -6   1        2.21        7.48      4.80 o
 -11  -5   1        5.58       -2.25      9.37 o
 -10  -5   1        8.37        9.09      8.43 o
  -9  -5   1       13.45       10.97      6.17 o
  -8  -5   1        4.88        5.34      5.24 o
  -7  -5   1      298.86      296.38      7.77 o
  -6  -5   1        3.86        1.36      2.55 o
  -5  -5   1      171.29      171.45      4.01 o
  -4  -5   1        0.86        3.73      1.64 o
  -3  -5   1     2310.78     2227.78     21.88 o
  -2  -5   1      191.44      190.84      3.08 o
  -1  -5   1      874.92      902.00      8.99 o
   0  -5   1        8.26        9.46      1.47 o
   1  -5   1     1214.58     1088.94     12.34 o
   2  -5   1       96.57       90.81      2.13 o
   3  -5   1      440.47      415.66      5.70 o
   4  -5   1        0.32       -2.14      2.14 o
   5  -5   1       90.04       95.83      3.70 o
   6  -5   1        1.01        2.96      3.33 o
   7  -5   1        4.35        7.93      4.42 o
   8  -5   1        0.01       -4.63      4.86 o
 -11  -4   1        0.11      -10.50     10.50 o
 -10  -4   1       13.44       11.52     12.72 o
  -9  -4   1        8.88        6.37      5.80 o
  -8  -4   1        6.57        8.46      7.95 o
  -7  -4   1       55.91       65.18      4.45 o
  -6  -4   1      723.17      688.06     10.29 o
  -5  -4   1      340.30      341.17      5.02 o
  -4  -4   1      448.61      433.18      5.15 o
  -3  -4   1       12.06        7.04      1.32 o
  -2  -4   1     1382.28     1518.08     15.02 o
  -1  -4   1       72.32       71.86      1.62 o
   0  -4   1     2207.10     2248.31     22.00 o
   1  -4   1     1134.45     1061.85     12.50 o
   2  -4   1      250.27      231.84      3.35 o
   3  -4   1        1.29       -0.51      1.51 o
   4  -4   1      166.18      162.49      3.38 o
   5  -4   1      120.01      130.77      3.71 o
   6  -4   1       13.58       11.72      3.11 o
   7  -4   1        3.26        5.80      3.59 o
   8  -4   1        4.26       -3.15      4.08 o
   9  -4   1        5.04        5.68      5.11 o
 -11  -3   1        0.16       -7.80      7.80 o
 -10  -3   1        0.33        6.33      9.33 o
  -9  -3   1       28.38       14.95      5.61 o
  -8  -3   1       64.88       73.00      9.52 o
  -7  -3   1      161.12      169.64      5.15 o
  -6  -3   1       47.15       52.98      3.03 o
  -5  -3   1     1051.15      983.70     12.15 o
  -4  -3   1       84.14       79.38      1.86 o
  -3  -3   1      973.43     1030.38     10.36 o
  -2  -3   1     2210.01     2447.39     26.46 o
  -1  -3   1     5345.52     5802.60     55.42 o
   0  -3   1      524.29      532.14      5.17 o
   1  -3   1      231.00      207.75      2.58 o
   2  -3   1      246.17      239.23      3.01 o
   3  -3   1     1143.78     1089.63     11.37 o
   4  -3   1      204.41      199.69      3.27 o
   5  -3   1      152.49      146.50      3.36 o
   6  -3   1        0.24       -0.44      2.77 o
   7  -3   1       38.96       46.18      5.50 o
   8  -3   1        0.71       -3.83      3.83 o
   9  -3   1        1.01        9.47      5.54 o
 -11  -2   1        0.05        4.89      7.62 o
 -10  -2   1        6.85        9.96      6.82 o
  -9  -2   1        1.58       -5.44      5.44 o
  -8  -2   1       89.24       94.47      5.37 o
  -7  -2   1       13.74        8.18      3.06 o
  -6  -2   1      432.74      403.09      6.55 o
  -5  -2   1      461.09      458.09      5.89 o
  -4  -2   1     2474.33     2416.58     23.47 o
  -3  -2   1      401.11      396.35      4.88 o
  -2  -2   1     1706.97     1759.69     16.29 o
  -1  -2   1     1908.25     2034.14     19.65 o
   0  -2   1     7450.30     7896.20     69.27 o
   1  -2   1     1468.79     1475.16     13.60 o
   2  -2   1     2572.85     2525.47     24.14 o
   3  -2   1      557.92      536.44      5.37 o
   4  -2   1      569.04      533.65      6.05 o
   5  -2   1        4.77        3.17      1.60 o
   6  -2   1       44.69       51.51      2.24 o
   7  -2   1       26.07       34.28      3.34 o
   8  -2   1       25.30       19.26      3.81 o
   9  -2   1        8.12        0.88      4.71 o
  10  -2   1        0.03       -2.32      6.79 o
 -11  -1   1        1.09       -3.65      7.61 o
 -10  -1   1       20.10       11.90      6.65 o
  -9  -1   1       14.66       22.73      4.68 o
  -8  -1   1        7.03        5.37      3.25 o
  -7  -1   1       24.57       24.24      3.09 o
  -6  -1   1      319.35      324.27      5.19 o
  -5  -1   1      342.95      321.67      4.81 o
  -4  -1   1       86.08       86.41      1.93 o
  -3  -1   1      696.53      675.00      6.86 o
  -2  -1   1     2973.51     3134.85     30.07 o
  -1  -1   1      161.55      158.18      2.19 o
   0  -1   1       72.08       69.95      1.24 o
   1  -1   1      534.10      559.86      5.08 o
   2  -1   1      456.08      415.95      3.92 o
   3  -1   1      477.35      453.98      4.39 o
   4  -1   1        7.83       10.21      1.20 o
   5  -1   1      262.36      258.09      3.70 o
   6  -1   1       64.76       67.81      2.45 o
   7  -1   1       99.37       96.98      3.49 o
   8  -1   1        5.60       10.89      3.48 o
   9  -1   1       19.86       28.32      4.82 o
  10  -1   1        5.14        9.38      6.93 o
 -10   0   1       11.42       15.77      6.80 o
  -9   0   1       17.23       10.24      4.54 o
  -8   0   1       57.81       56.50      4.32 o
  -7   0   1        4.85        2.08      2.64 o
  -6   0   1      393.65      396.77      5.64 o
  -5   0   1        3.38        3.03      1.49 o
  -4   0   1     1806.08     1684.62     17.34 o
  -3   0   1      766.61      750.71      7.91 o
  -2   0   1    10205.36    10541.37    100.32 o
  -1   0   1       46.12       50.24      0.91 o
   0   0   1       61.51       47.88      2.14 o
   1   0   1      184.22      198.71      2.24 o
   2   0   1    34203.61    33561.66    336.69 o
   3   0   1      122.39      121.95      1.77 o
   4   0   1     2421.22     2363.20     22.91 o
   5   0   1       93.48       87.54      2.35 o
   6   0   1      617.03      617.28      7.58 o
   7   0   1       31.49       28.91      2.72 o
   8   0   1       86.35       91.47      4.23 o
   9   0   1        8.52        3.90      4.52 o
  10   0   1        2.48       -4.50      8.00 o
 -10   1   1        0.01        5.74      5.87 o
  -9   1   1        0.76        7.11      4.54 o
  -8   1   1        0.52       -0.91      3.80 o
  -7   1   1       97.35      106.13      4.18 o
  -6   1   1        1.64       -2.03      2.39 o
  -5   1   1        3.12        0.80      1.41 o
  -4   1   1      371.01      352.07      4.17 o
  -3   1   1     2342.28     2282.59     21.69 o
  -2   1   1       88.17       81.91      1.51 o
  -1   1   1     2859.55     3068.33     37.08 o
   0   1   1     2341.13     2659.69     32.62 o
   1   1   1     1810.92     1904.29     31.80 o
   2   1   1      556.72      555.96      5.60 o
   3   1   1     1494.59     1497.15     15.35 o
   4   1   1     1091.08     1022.83     10.80 o
   5   1   1        5.23        4.52      1.24 o
   6   1   1       31.73       28.61      2.45 o
   7   1   1       29.89       34.47      3.61 o
   8   1   1       88.22       96.05      4.84 o
   9   1   1        1.85       -4.02      4.42 o
  10   1   1        0.03        9.62      6.66 o
  11   1   1        0.46        6.38      9.36 o
 -10   2   1        0.24        2.94      7.06 o
  -9   2   1       15.86       15.74      4.62 o
  -8   2   1       33.19       45.63      3.86 o
  -7   2   1       23.65       22.22      3.15 o
  -6   2   1       39.83       50.53      2.67 o
  -5   2   1      287.43      284.73      4.11 o
  -4   2   1      807.37      787.56      9.49 o
  -3   2   1       10.42        8.00      0.76 o
  -2   2   1     1707.01     1734.08     21.42 o
  -1   2   1      406.62      417.56      9.44 o
   0   2   1     6427.04     7147.90     94.15 o
   1   2   1     1306.73     1484.35     13.07 o
   2   2   1     2018.51     2028.79     20.55 o
   3   2   1      230.01      201.81      2.55 o
   4   2   1     2183.11     1998.82     20.54 o
   5   2   1      227.33      213.47      3.79 o
   6   2   1       68.96       59.61      2.75 o
   7   2   1        3.59        1.96      2.64 o
   8   2   1       81.50       85.73      4.77 o
   9   2   1        0.21       -5.25      5.25 o
  10   2   1        2.16       -6.43      6.43 o
  11   2   1        0.39       -2.75      7.50 o
  -9   3   1       19.56       21.34      5.45 o
  -8   3   1        8.64        7.41      3.61 o
  -7   3   1        5.02        7.10      3.11 o
  -6   3   1        1.68        1.60      2.41 o
  -5   3   1      544.01      521.98      7.48 o
  -4   3   1       40.28       43.96      1.68 o
  -3   3   1        5.38        5.68      1.28 o
  -2   3   1      227.42      212.30      3.36 o
  -1   3   1     5425.39     5339.48     93.18 o
   0   3   1      832.37      867.27     10.72 o
   1   3   1      370.66      388.52      4.43 o
   2   3   1      826.53      807.94      8.02 o
   3   3   1     3692.76     3557.13     38.10 o
   4   3   1       87.26       84.62      1.90 o
   5   3   1        1.21       -1.59      1.59 o
   6   3   1      495.33      508.98      7.72 o
   7   3   1      187.23      178.92      5.13 o
   8   3   1        0.73       -4.58      4.58 o
   9   3   1       15.15        7.94      5.59 o
  10   3   1        4.38        7.95      8.50 o
  11   3   1        8.77        0.91      9.54 o
  -9   4   1        0.01        1.68      4.87 o
  -8   4   1        5.58        0.98      4.26 o
  -7   4   1       11.94       19.21      3.98 o
  -6   4   1       20.42       21.64      3.04 o
  -5   4   1      139.99      138.21      3.63 o
  -4   4   1        1.69       -1.81      1.81 o
  -3   4   1      590.40      607.41      9.90 o
  -2   4   1      126.24      119.12      3.20 o
  -1   4   1       58.31       59.67      1.82 o
   0   4   1        3.57        7.03      0.90 o
   1   4   1      393.36      377.07      4.47 o
   2   4   1     1798.69     1851.42     18.95 o
   3   4   1      144.16      139.99      2.23 o
   4   4   1      475.76      422.72      5.46 o
   5   4   1      143.05      137.18      3.32 o
   6   4   1      658.29      620.55      8.41 o
   7   4   1       57.54       63.77      6.28 o
   8   4   1       48.31       48.83      5.35 o
   9   4   1        0.45        3.46      5.55 o
  10   4   1       25.79       19.42      7.76 o
  11   4   1        0.47        1.48      8.87 o
  -8   5   1        0.68        1.00      4.37 o
  -7   5   1       14.27       22.91      4.05 o
  -6   5   1        0.42        7.66      4.68 o
  -5   5   1        3.27        1.24      2.50 o
  -4   5   1       28.29       32.03      2.29 o
  -3   5   1     1050.37      988.72     13.95 o
  -2   5   1       81.60       74.34      5.43 o
  -1   5   1       19.86       20.12      2.43 o
   0   5   1      108.10      102.85      2.18 o
   1   5   1     4992.71     5106.76     49.20 o
   2   5   1        2.92       10.67      1.07 o
   3   5   1        1.04       -1.27      1.27 o
   4   5   1       39.17       44.85      1.62 o
   5   5   1     1805.03     1764.75     19.67 o
   6   5   1        1.61       -1.70      2.46 o
   7   5   1       21.21       25.51      4.56 o
   8   5   1        7.08        2.62      5.09 o
   9   5   1       30.55       35.41      6.22 o
  10   5   1        0.97        9.24      7.93 o
  11   5   1        0.92        7.91     10.48 o
  -8   6   1        0.42        7.62      8.62 o
  -7   6   1        0.61       -4.38      7.44 o
  -6   6   1        4.85        4.82      5.96 o
  -5   6   1       82.12       82.94      4.64 o
  -4   6   1       60.17       58.58      3.39 o
  -3   6   1        1.58       -0.66      3.11 o
  -2   6   1       82.98       81.88      3.48 o
  -1   6   1      947.28      928.62     20.01 o
   0   6   1      629.75      609.94      9.45 o
   1   6   1       67.70       68.15      1.90 o
   2   6   1        7.03        9.64      1.24 o
   3   6   1      642.04      611.96      7.06 o
   4   6   1      291.66      288.15      4.25 o
   5   6   1        2.22       -1.20      1.93 o
   6   6   1        2.18        0.10      3.43 o
   7   6   1       81.89       92.06      5.64 o
   8   6   1       66.25       68.29      5.99 o
   9   6   1       11.06        3.74      6.16 o
  10   6   1        0.49        5.67      8.21 o
  11   6   1        1.23       -1.35      9.39 o
  -7   7   1        0.06        1.69      6.54 o
  -6   7   1       15.98       18.11      5.85 o
  -5   7   1       39.48       39.33      5.36 o
  -4   7   1       16.77       13.53      3.52 o
  -3   7   1        0.93       -2.76      3.02 o
  -2   7   1       14.56       14.19      2.83 o
  -1   7   1     1332.44     1206.58     17.18 o
   0   7   1       42.31       37.01      2.44 o
   1   7   1      153.26      157.02      3.28 o
   2   7   1      441.68      429.21      5.47 o
   3   7   1      765.76      784.79      8.94 o
   4   7   1      368.18      352.92      5.09 o
   5   7   1        1.46       -2.90      2.90 o
   6   7   1        3.49       -2.73      3.79 o
   7   7   1      254.62      238.03      8.40 o
   8   7   1        0.74       -5.51      5.99 o
   9   7   1        2.44        3.08      6.48 o
  10   7   1        1.39        4.44      8.68 o
  -6   8   1        2.18        0.78      6.45 o
  -5   8   1        7.16        9.10      6.57 o
  -4   8   1        1.70       -1.53      5.02 o
  -3   8   1        0.68        4.79      4.00 o
  -2   8   1      127.43      127.72      4.99 o
  -1   8   1        5.47        3.85      4.42 o
   0   8   1        5.76        5.68      2.83 o
   1   8   1      243.33      233.82      4.49 o
   2   8   1      356.64      371.57      6.12 o
   3   8   1       64.82       72.62      3.83 o
   4   8   1      113.92      122.61      6.63 o
   5   8   1      356.85      342.18      7.17 o
   6   8   1      140.62      153.97      6.02 o
   7   8   1        1.27       -1.96      5.29 o
   8   8   1        8.42        6.37      6.21 o
   9   8   1       10.29        4.74      7.06 o
  10   8   1        5.45        3.03      9.23 o
  -5   9   1        5.94       10.69      8.01 o
  -4   9   1        4.69        3.61      7.20 o
  -3   9   1        8.53        2.43      6.79 o
  -2   9   1       21.69       23.15      8.82 o
  -1   9   1        9.88        8.45      4.36 o
   0   9   1       56.80       59.19      3.78 o
   1   9   1      114.84      116.73      4.46 o
   2   9   1       24.16       33.30      3.94 o
   3   9   1        0.03        1.72      6.72 o
   4   9   1        3.08        2.62      4.99 o
   5   9   1      117.81      128.00     13.94 o
   6   9   1       29.35       29.62      5.75 o
   7   9   1        0.01       -1.00      6.93 o
   8   9   1        0.23       -1.24      7.74 o
   9   9   1       11.55       24.52      9.13 o
  -4  10   1       12.38       12.01     10.12 o
  -3  10   1        0.10        2.82      7.84 o
  -2  10   1        1.47        0.23      7.78 o
  -1  10   1        1.03       -5.26      7.75 o
   0  10   1       69.74       67.97      5.36 o
   1  10   1        4.01       -1.68      5.15 o
   2  10   1       69.04       82.49     10.51 o
   3  10   1       51.63       56.65      5.03 o
   4  10   1      247.18      261.76      8.67 o
   5  10   1       39.05       39.63     12.12 o
   6  10   1       68.43       80.55     12.67 o
   7  10   1        0.16       -1.51     12.12 o
   8  10   1       66.91       66.61     14.91 o
   9  10   1        1.32       20.79     15.90 o
  -2  11   1       10.70        1.91      9.18 o
  -1  11   1        3.66        2.55     20.33 o
   0  11   1        0.24        6.73      7.17 o
   1  11   1       25.75       22.16      7.37 o
   2  11   1       35.71       33.29      6.35 o
   3  11   1       20.32       22.77      5.95 o
   4  11   1        1.79       -0.81      6.84 o
   5  11   1        8.66       -0.95      8.71 o
   6  11   1        0.24        5.58     12.19 o
   7  11   1       30.39       39.07     13.80 o
   8  11   1       11.35       27.99     14.77 o
   0  12   1        1.29       15.32     13.87 o
   1  12   1        9.29        7.97     10.46 o
   2  12   1       19.20       13.34      6.88 o
   3  12   1        1.57       -6.66     10.21 o
   4  12   1        5.70       -3.49      9.03 o
   5  12   1        0.64       14.01     12.26 o
   6  12   1       30.86       56.42     13.70 o
  -6 -11   2        8.60        2.69     14.94 o
  -5 -11   2        9.47       10.46      9.93 o
  -4 -11   2        0.59       -4.70     18.81 o
  -3 -11   2       32.72       20.77      9.71 o
  -2 -11   2        9.89        6.85      7.98 o
  -1 -11   2       16.80       14.95      7.92 o
   0 -11   2        5.27       11.05      6.85 o
   1 -11   2        4.92       23.82     15.39 o
  -8 -10   2       59.37       52.36     10.66 o
  -7 -10   2        2.78        2.68      9.40 o
  -6 -10   2       50.43       54.53     15.01 o
  -5 -10   2        5.98        9.51      8.96 o
  -4 -10   2      125.50      138.65     12.34 o
  -3 -10   2        4.11        6.33      6.46 o
  -2 -10   2       22.67       25.83      5.90 o
  -1 -10   2        0.70        5.53      5.20 o
   0 -10   2      160.39      177.33      7.68 o
   1 -10   2        0.26       -4.95      6.90 o
   2 -10   2       11.18        3.44      7.22 o
   3 -10   2        1.75        6.14      6.95 o
  -9  -9   2       36.90       34.71     10.48 o
  -8  -9   2        1.18       -2.94      7.90 o
  -7  -9   2        0.50       -5.64      5.64 o
  -6  -9   2        8.11        6.57      5.90 o
  -5  -9   2      144.06      139.91      5.67 o
  -4  -9   2        0.50       -4.85      4.85 o
  -3  -9   2       33.81       33.90      5.58 o
  -2  -9   2       86.52       96.36      6.54 o
  -1  -9   2      123.33      136.48      5.91 o
   0  -9   2        1.03       -4.75      6.12 o
   1  -9   2       46.64       44.17      5.05 o
   2  -9   2        9.10        9.97      4.59 o
   3  -9   2        9.17       12.25      9.01 o
   4  -9   2        3.23        1.15      8.89 o
  -9  -8   2        3.91       10.48      9.57 o
  -8  -8   2       42.94       39.96      7.60 o
  -7  -8   2        0.74       -1.37      5.27 o
  -6  -8   2      184.84      198.80      6.26 o
  -5  -8   2      178.25      166.62      6.17 o
  -4  -8   2      196.18      195.21      5.09 o
  -3  -8   2        7.43       14.84      3.34 o
  -2  -8   2       71.65       80.67      3.81 o
  -1  -8   2       35.19       32.48      4.71 o
   0  -8   2       11.94       13.48      3.90 o
   1  -8   2        6.03        0.06      4.12 o
   2  -8   2      114.81      123.16      7.09 o
   3  -8   2       22.68       24.58      4.44 o
   4  -8   2        9.19        2.21      5.83 o
   5  -8   2        0.09        2.12      7.63 o
 -10  -7   2        3.21        4.55      9.71 o
  -9  -7   2        4.92        7.39      7.30 o
  -8  -7   2       13.84       18.71      6.78 o
  -7  -7   2      165.76      174.06      6.81 o
  -6  -7   2       18.48       20.70      4.62 o
  -5  -7   2        7.51        4.06      3.73 o
  -4  -7   2       63.88       59.11      3.96 o
  -3  -7   2      983.39      968.51     12.71 o
  -2  -7   2        1.71        1.54      2.67 o
  -1  -7   2       19.61       16.34      2.64 o
   0  -7   2       87.57       81.90      3.77 o
   1  -7   2      585.29      560.84     10.88 o
   2  -7   2        6.02        6.31      3.73 o
   3  -7   2        7.71        3.70      3.86 o
   4  -7   2       62.62       56.61      4.47 o
   5  -7   2       21.96       24.19      5.59 o
   6  -7   2        0.06        6.54      5.89 o
 -10  -6   2        0.23        3.55      9.13 o
  -9  -6   2        1.93       12.92      6.85 o
  -8  -6   2       37.45       37.85      8.84 o
  -7  -6   2       51.46       58.88      5.09 o
  -6  -6   2        4.45       -1.43      3.99 o
  -5  -6   2      158.41      159.33      4.63 o
  -4  -6   2      905.65      877.24     14.70 o
  -3  -6   2      232.26      235.65      4.29 o
  -2  -6   2       72.62       73.23      2.58 o
  -1  -6   2       19.19       24.91      2.08 o
   0  -6   2      586.21      553.04      6.97 o
   1  -6   2      184.06      180.09      3.82 o
   2  -6   2      115.54      117.66      3.81 o
   3  -6   2        7.85        0.85      3.33 o
   4  -6   2       46.99       52.96      3.61 o
   5  -6   2        1.90       -1.59      3.53 o
   6  -6   2        5.50        8.88      4.93 o
   7  -6   2        0.32        0.09      5.86 o
 -10  -5   2        2.74        0.83      8.55 o
  -9  -5   2       46.77       51.45      6.90 o
  -8  -5   2       11.04       11.56      5.65 o
  -7  -5   2        9.88        8.83      4.27 o
  -6  -5   2       71.64       66.14      3.93 o
  -5  -5   2     1148.21     1105.63     12.99 o
  -4  -5   2       12.40        9.59      1.97 o
  -3  -5   2        0.78       -1.05      1.44 o
  -2  -5   2      109.37      118.08      2.50 o
  -1  -5   2     3310.10     3310.53     32.39 o
   0  -5   2       52.08       56.49      2.15 o
   1  -5   2        8.89        5.21      1.80 o
   2  -5   2        3.69        2.58      1.88 o
   3  -5   2      458.11      443.34      6.21 o
   4  -5   2        5.30        7.92      2.67 o
   5  -5   2        0.02       -3.11      3.11 o
   6  -5   2        4.15        1.96      3.55 o
   7  -5   2       13.13       14.63      4.73 o
   8  -5   2        0.13        1.39      7.69 o
 -11  -4   2        8.90       29.64     11.67 o
 -10  -4   2       41.37       44.48      8.73 o
  -9  -4   2        8.94       -3.59      5.92 o
  -8  -4   2       23.66       17.06      5.33 o
  -7  -4   2       37.25       36.51      3.91 o
  -6  -4   2      272.04      277.10      5.75 o
  -5  -4   2       35.04       42.61      2.38 o
  -4  -4   2      146.99      144.23      3.17 o
  -3  -4   2     1972.74     2069.40     21.51 o
  -2  -4   2     1990.12     2038.23     21.14 o
  -1  -4   2        9.18       21.61      1.45 o
   0  -4   2      319.91      333.31      4.73 o
   1  -4   2      274.50      240.20      3.66 o
   2  -4   2     1631.34     1608.46     15.91 o
   3  -4   2      152.22      150.73      4.60 o
   4  -4   2        1.71        0.42      1.95 o
   5  -4   2        0.90       -0.50      2.79 o
   6  -4   2       28.57       33.67      5.20 o
   7  -4   2       15.30       11.45      3.84 o
   8  -4   2        0.30       -3.30      5.35 o
 -11  -3   2       17.40       24.89     13.01 o
 -10  -3   2        7.70       11.08      9.33 o
  -9  -3   2        3.00        3.35      7.58 o
  -8  -3   2        0.50        0.90      3.83 o
  -7  -3   2      247.03      250.58      6.26 o
  -6  -3   2      195.09      186.88      4.63 o
  -5  -3   2        0.16        2.50      1.74 o
  -4  -3   2       37.16       41.27      1.69 o
  -3  -3   2     2533.21     2490.74     24.27 o
  -2  -3   2      145.10      131.92      3.01 o
  -1  -3   2      171.34      159.93      2.61 o
   0  -3   2      476.14      495.32      5.49 o
   1  -3   2     3773.12     3800.21     36.91 o
   2  -3   2      687.33      692.35      7.58 o
   3  -3   2       13.00        9.18      1.52 o
   4  -3   2       12.73       15.06      1.76 o
   5  -3   2      272.00      274.14      4.26 o
   6  -3   2       43.86       43.76      3.29 o
   7  -3   2        0.02       -2.15      3.42 o
   8  -3   2        6.67        6.53      4.08 o
   9  -3   2        4.66       -0.79      8.57 o
 -11  -2   2        0.46        5.27      7.96 o
 -10  -2   2        0.12       -0.49      6.91 o
  -9  -2   2        9.88       11.98      4.67 o
  -8  -2   2      145.29      154.78      5.17 o
  -7  -2   2        1.66        2.58      3.12 o
  -6  -2   2      182.07      176.47      6.00 o
  -5  -2   2       91.85       88.93      2.25 o
  -4  -2   2     3071.40     2996.52     30.37 o
  -3  -2   2      257.49      262.69      3.61 o
  -2  -2   2      676.45      721.14      7.10 o
  -1  -2   2     1199.36     1237.23     11.23 o
   0  -2   2     6426.13     6851.02     69.70 o
   1  -2   2     2055.48     2060.75     21.09 o
   2  -2   2      699.77      666.43      6.54 o
   3  -2   2     1245.53     1235.57     12.79 o
   4  -2   2     1107.84     1074.50     11.37 o
   5  -2   2      105.23      112.91      2.73 o
   6  -2   2       37.36       39.69      2.88 o
   7  -2   2        6.80        2.75      3.21 o
   8  -2   2        6.40        5.83      3.83 o
   9  -2   2        0.09        4.82      8.71 o
 -10  -1   2        0.33       -4.52     10.29 o
  -9  -1   2        1.29       -2.97      4.09 o
  -8  -1   2      136.50      143.82      4.52 o
  -7  -1   2       53.66       63.66      3.53 o
  -6  -1   2      184.18      177.92      4.36 o
  -5  -1   2      292.08      271.55      4.41 o
  -4  -1   2      705.50      694.18      7.62 o
  -3  -1   2      544.03      583.64      6.13 o
  -2  -1   2       26.42       27.52      1.00 o
  -1  -1   2     2869.40     3296.06     30.19 o
   0  -1   2      620.23      689.30      6.99 o
   1  -1   2     3077.95     3306.66     35.38 o
   2  -1   2      304.73      309.42      3.46 o
   3  -1   2      134.78      116.38      2.35 o
   4  -1   2      493.62      474.25      4.96 o
   5  -1   2        9.43        6.77      1.57 o
   6  -1   2       62.85       62.75      2.38 o
   7  -1   2       52.16       64.27      3.09 o
   8  -1   2        5.09        4.92      3.53 o
   9  -1   2       10.16        2.91      5.26 o
  10  -1   2        0.38        2.09      7.38 o
 -10   0   2        3.69       13.89      6.85 o
  -9   0   2        6.72        8.73      4.56 o
  -8   0   2       12.17       13.63      3.58 o
  -7   0   2      162.16      167.62      4.52 o
  -6   0   2      904.09      892.09     10.38 o
  -5   0   2        4.54        0.60      1.56 o
  -4   0   2      779.28      777.49      8.85 o
  -3   0   2      118.59      117.54      2.05 o
  -2   0   2    11211.98    11561.78    109.91 o
  -1   0   2       99.33      110.59      1.52 o
   0   0   2     4704.45     6079.81     58.32 o
   1   0   2       22.99       28.97      0.83 o
   2   0   2     3252.97     3126.01     29.74 o
   3   0   2       67.44       65.21      1.79 o
   4   0   2     3005.42     2913.53     28.17 o
   5   0   2       87.90       96.24      2.26 o
   6   0   2     1045.80     1007.25     12.29 o
   7   0   2        8.35        4.38      2.65 o
   8   0   2       38.42       47.73      3.97 o
   9   0   2       10.18        5.54      5.06 o
  10   0   2       19.80       21.78      6.85 o
 -10   1   2        0.18        0.63      5.85 o
  -9   1   2        8.38        4.62      4.55 o
  -8   1   2        8.22        9.44      4.26 o
  -7   1   2       23.16       27.23      3.10 o
  -6   1   2        2.31        0.39      2.11 o
  -5   1   2      157.57      150.72      2.91 o
  -4   1   2      182.37      167.41      2.89 o
  -3   1   2      449.98      409.45      3.97 o
  -2   1   2     1271.20     1283.40     12.37 o
  -1   1   2     3599.44     3860.88     46.40 o
   0   1   2      804.72      942.67     10.10 o
   1   1   2     3939.81     4336.00     42.23 o
   2   1   2      384.75      366.92      4.35 o
   3   1   2       30.28       32.26      1.03 o
   4   1   2        6.67        3.06      1.09 o
   5   1   2     1101.52     1096.35     12.35 o
   6   1   2      337.46      315.31      5.08 o
   7   1   2       53.49       53.25      3.13 o
   8   1   2        0.11       -3.34      3.48 o
   9   1   2        9.49       14.73      4.68 o
  10   1   2       26.46       30.31      7.10 o
 -10   2   2        1.13        3.13      5.81 o
  -9   2   2        0.44       -4.36      4.36 o
  -8   2   2        8.14       11.93      3.91 o
  -7   2   2       49.52       55.39      3.69 o
  -6   2   2       40.06       42.35      2.51 o
  -5   2   2        1.82       -1.59      1.59 o
  -4   2   2      980.44      947.69     11.30 o
  -3   2   2     1234.13     1239.66     18.70 o
  -2   2   2      424.39      430.66      5.68 o
  -1   2   2       97.20       93.86      2.52 o
   0   2   2     5826.47     6562.12     78.91 o
   1   2   2     1243.39     1298.07     22.76 o
   2   2   2     2313.58     2408.18     24.41 o
   3   2   2      156.18      147.90      2.42 o
   4   2   2     1729.02     1650.20     17.10 o
   5   2   2       46.98       37.50      2.01 o
   6   2   2       88.38       88.60      2.80 o
   7   2   2        0.44       -1.78      3.30 o
   8   2   2       83.12       97.19      6.53 o
   9   2   2        3.89        3.58      5.27 o
  10   2   2        1.27        5.56      5.99 o
  11   2   2        0.48        2.43      7.70 o
  -9   3   2        4.25        4.79      5.24 o
  -8   3   2        2.12        4.37      4.45 o
  -7   3   2      111.53      128.65      6.02 o
  -6   3   2       62.62       69.34      3.20 o
  -5   3   2      240.05      238.86      4.80 o
  -4   3   2       34.99       34.83      2.03 o
  -3   3   2     1241.51     1190.22     16.23 o
  -2   3   2      314.90      306.27      7.98 o
  -1   3   2     2916.21     3084.85     64.59 o
   0   3   2      861.18      865.52     15.66 o
   1   3   2     4234.94     4394.92     54.26 o
   2   3   2     1140.58     1160.37     11.94 o
   3   3   2     1159.59     1119.84     12.38 o
   4   3   2      266.60      270.12      4.17 o
   5   3   2      810.08      740.49      8.84 o
   6   3   2       12.13       12.64      2.22 o
   7   3   2       45.69       48.24      3.43 o
   8   3   2       36.41       34.07      6.55 o
   9   3   2        5.17        5.76      5.53 o
  10   3   2        2.81        0.36      7.30 o
  11   3   2        0.19        0.33      6.94 o
  -9   4   2        4.04       14.11      5.14 o
  -8   4   2        7.78        9.52      4.15 o
  -7   4   2        0.44       -0.37      3.48 o
  -6   4   2       32.87       36.21      3.38 o
  -5   4   2       60.52       64.92      2.79 o
  -4   4   2       32.11       25.23      2.68 o
  -3   4   2       55.30       56.97      2.94 o
  -2   4   2      544.70      553.85     13.53 o
  -1   4   2     1243.54     1257.60     27.30 o
   0   4   2      205.97      284.93      6.00 o
   1   4   2       76.34       83.99      1.58 o
   2   4   2      566.34      522.43      6.06 o
   3   4   2     1080.22     1047.29     11.00 o
   4   4   2      328.97      307.99      4.32 o
   5   4   2        0.99        1.77      1.67 o
   6   4   2      265.59      241.36      4.69 o
   7   4   2       48.97       49.64      4.00 o
   8   4   2       68.91       66.75      5.53 o
   9   4   2        1.61        1.15      5.58 o
  10   4   2       21.80       30.11      7.17 o
  11   4   2        0.13       -4.58      8.52 o
  -8   5   2        1.45        1.93      7.04 o
  -7   5   2       24.57       20.22      5.69 o
  -6   5   2       13.77       14.95      4.01 o
  -5   5   2       98.06      100.86      4.97 o
  -4   5   2        0.88       -0.66      3.23 o
  -3   5   2      175.33      169.70      7.45 o
  -2   5   2        9.88       11.99      3.51 o
  -1   5   2     2046.58     1998.83     42.79 o
   0   5   2       17.38       23.42      1.49 o
   1   5   2      906.92      882.19      9.80 o
   2   5   2       49.55       50.28      1.64 o
   3   5   2     2598.20     2550.80     27.65 o
   4   5   2        0.25        0.59      1.65 o
   5   5   2      421.75      389.17      5.57 o
   6   5   2       58.39       67.19      3.39 o
   7   5   2      330.26      332.32      7.87 o
   8   5   2        0.06       -1.88      4.87 o
   9   5   2       22.72       19.08      5.94 o
  10   5   2        0.39       -4.18      8.22 o
  11   5   2        0.06        7.32      9.18 o
  -8   6   2        0.92       -4.13     10.16 o
  -7   6   2        0.14        1.93      5.70 o
  -6   6   2       15.10       20.76      5.78 o
  -5   6   2        5.32        4.43      3.24 o
  -4   6   2        0.42       -0.49      3.68 o
  -3   6   2      234.02      227.66      6.49 o
  -2   6   2      254.11      251.01      6.79 o
  -1   6   2      206.66      189.88      6.24 o
   0   6   2        2.70        4.04      1.77 o
   1   6   2      966.23      955.42     10.72 o
   2   6   2      665.33      641.00      7.52 o
   3   6   2      529.05      512.58      6.40 o
   4   6   2      349.34      318.50      4.66 o
   5   6   2      350.95      345.55      6.07 o
   6   6   2       70.08       77.63      4.21 o
   7   6   2        8.03        8.60      4.52 o
   8   6   2       23.13       23.96      5.52 o
   9   6   2       27.04       28.04      6.90 o
  10   6   2        5.55       -4.36      8.10 o
  11   6   2        0.26        1.48     18.31 o
  -7   7   2        6.95       17.00      6.55 o
  -6   7   2        3.35       -1.05      5.56 o
  -5   7   2       26.15       20.76      3.77 o
  -4   7   2       76.87       78.92      6.38 o
  -3   7   2      137.44      123.49      5.99 o
  -2   7   2        4.95        4.89      4.31 o
  -1   7   2       79.77       81.15      5.42 o
   0   7   2        6.41        4.66      3.15 o
   1   7   2     1556.25     1515.65     19.50 o
   2   7   2        6.09       21.42      2.23 o
   3   7   2      833.41      809.94      9.61 o
   4   7   2      436.04      396.46      5.64 o
   5   7   2      226.81      220.15      5.24 o
   6   7   2      170.70      166.27      5.98 o
   7   7   2      141.61      142.30     12.31 o
   8   7   2        3.81       -5.47      5.47 o
   9   7   2       22.05       25.02      6.54 o
  10   7   2        0.44       11.20      8.73 o
  -6   8   2        2.17        2.01      6.22 o
  -5   8   2        0.14       -1.12      7.27 o
  -4   8   2       20.24       17.04      3.72 o
  -3   8   2       49.93       49.62      5.74 o
  -2   8   2       26.32       22.22      5.62 o
  -1   8   2        7.21        6.93      4.11 o
   0   8   2      351.02      325.95      7.19 o
   1   8   2        4.12        5.45      2.40 o
   2   8   2       27.61       28.47      2.29 o
   3   8   2      229.11      225.47      5.11 o
   4   8   2      253.00      257.38      5.90 o
   5   8   2        1.23        0.25      3.17 o
   6   8   2        0.97       -3.48      4.13 o
   7   8   2      134.71      139.87      6.98 o
   8   8   2       32.41       29.81      6.21 o
   9   8   2        6.21        0.48      6.75 o
  10   8   2        0.08        7.85      9.00 o
  -5   9   2        0.73        7.54     10.40 o
  -4   9   2        0.81        3.84      9.40 o
  -3   9   2        1.55       -1.12      4.03 o
  -2   9   2       35.09       37.97      4.20 o
  -1   9   2       28.64       35.54      4.08 o
   0   9   2       14.38       16.97      3.87 o
   1   9   2        8.85        9.52      3.08 o
   2   9   2      140.99      144.82      5.45 o
   3   9   2       90.28      106.28      4.80 o
   4   9   2        8.19       12.82      4.74 o
   5   9   2       11.40       11.34      6.37 o
   6   9   2        6.61        1.16      7.03 o
   7   9   2       35.88       39.28     12.01 o
   8   9   2        0.63       -0.14     10.71 o
   9   9   2        8.91        4.80      8.59 o
  -4  10   2        0.82       14.87      8.08 o
  -3  10   2        0.36       10.01      7.31 o
  -2  10   2       52.00       51.51     10.03 o
  -1  10   2        7.04        0.74      7.21 o
   0  10   2       16.62        9.20      7.31 o
   1  10   2        0.94       -3.74      5.81 o
   2  10   2      223.55      229.35      8.04 o
   3  10   2        1.52        2.02      4.14 o
   4  10   2        0.50       -4.61      4.61 o
   5  10   2       25.00       16.98      7.41 o
   6  10   2      141.94      168.24     10.23 o
   7  10   2       26.47       40.48     12.22 o
   8  10   2        5.04        2.69     13.01 o
   9  10   2        0.70      -14.84     14.84 o
  -2  11   2        2.22        9.62     10.40 o
  -1  11   2       12.36        6.94      8.67 o
   0  11   2       33.72       37.72      6.97 o
   1  11   2       28.87       40.99     14.49 o
   2  11   2       13.28       13.95      5.65 o
   3  11   2        0.03       -2.14      5.93 o
   4  11   2       43.52       44.25      5.37 o
   5  11   2       26.25       19.72      6.57 o
   6  11   2        0.50       -6.47     11.46 o
   7  11   2        0.02      -12.50     12.50 o
   8  11   2        0.36      -14.11     14.11 o
   0  12   2       15.52        5.07     12.36 o
   1  12   2        0.76       -9.56      9.56 o
   2  12   2        3.73        3.24      9.67 o
   3  12   2       18.68       17.15      6.77 o
   4  12   2       32.20       24.52      8.72 o
   5  12   2        1.90       -8.92      8.92 o
   6  12   2        4.52       -2.51     12.77 o
  -5 -11   3       15.78       18.19     10.93 o
  -4 -11   3       16.91       27.76     20.03 o
  -3 -11   3       31.75       48.96     20.28 o
  -2 -11   3        0.45       -9.78      9.78 o
  -1 -11   3        4.92        5.01      9.98 o
   0 -11   3        1.39        9.07     16.61 o
  -7 -10   3       11.75       -2.96     10.02 o
  -6 -10   3       53.56       59.97     16.04 o
  -5 -10   3        1.39        3.96      9.61 o
  -4 -10   3      222.66      272.17     13.34 o
  -3 -10   3        4.85        8.85     11.08 o
  -2 -10   3       25.43       39.24      6.46 o
  -1 -10   3       18.97       42.28      6.37 o
   0 -10   3       35.70       39.31      6.31 o
   1 -10   3        3.03       11.71     10.55 o
   2 -10   3       18.92       23.84      9.38 o
  -8  -9   3        1.09       11.48     19.74 o
  -7  -9   3       54.93       49.81      8.86 o
  -6  -9   3       19.47       16.28      5.29 o
  -5  -9   3       56.61       52.92      5.33 o
  -4  -9   3        5.15        0.90      4.62 o
  -3  -9   3      106.02      102.35      8.15 o
  -2  -9   3        1.49        4.70      5.51 o
  -1  -9   3      177.01      170.75      6.61 o
   0  -9   3       66.71       60.71      6.61 o
   1  -9   3       17.53       25.28      7.11 o
   2  -9   3        0.96        0.80      5.34 o
   3  -9   3       21.82       27.63      5.55 o
   4  -9   3        1.53       12.02      7.15 o
  -9  -8   3        6.48       -1.22     10.01 o
  -8  -8   3       56.63       59.24      6.84 o
  -7  -8   3        7.99        8.48      7.15 o
  -6  -8   3      166.13      180.48      7.25 o
  -5  -8   3        7.93        0.97      5.04 o
  -4  -8   3      102.08      106.37      4.79 o
  -3  -8   3       46.79       47.65      4.01 o
  -2  -8   3      542.27      530.11     13.99 o
  -1  -8   3       25.14       37.73      5.03 o
   0  -8   3        1.10        3.28      4.31 o
   1  -8   3        7.03        6.01      4.69 o
   2  -8   3       33.20       36.99      5.03 o
   3  -8   3        1.94       -2.30      4.81 o
   4  -8   3        8.74       17.17      6.07 o
   5  -8   3        3.19        7.24      6.55 o
  -9  -7   3       28.21       16.81      9.61 o
  -8  -7   3       10.73        2.62      5.87 o
  -7  -7   3      116.76      127.98      6.69 o
  -6  -7   3       26.04       23.31      7.72 o
  -5  -7   3      222.34      224.31      7.25 o
  -4  -7   3       58.53       53.60      4.40 o
  -3  -7   3       90.39      111.29      4.50 o
  -2  -7   3       47.58       45.40      3.52 o
  -1  -7   3      463.04      458.72      8.15 o
   0  -7   3       54.82       51.91      4.07 o
   1  -7   3       68.57       71.27      4.79 o
   2  -7   3       34.16       36.47      4.46 o
   3  -7   3      151.59      163.63      7.15 o
   4  -7   3        0.19        0.12      4.59 o
   5  -7   3       11.94       21.75      5.03 o
   6  -7   3        7.19       11.22      6.42 o
 -10  -6   3        5.76       12.65     19.26 o
  -9  -6   3        3.18       -7.16      8.60 o
  -8  -6   3       24.47       25.57      5.67 o
  -7  -6   3       25.37       21.15      5.14 o
  -6  -6   3      126.27      134.06      5.95 o
  -5  -6   3       61.93       58.42      4.70 o
  -4  -6   3      130.34      132.67      5.27 o
  -3  -6   3      330.51      343.81      5.89 o
  -2  -6   3      377.96      363.52      6.30 o
  -1  -6   3       19.80       15.98      2.33 o
   0  -6   3      308.41      301.36      5.07 o
   1  -6   3       69.15       75.65      3.26 o
   2  -6   3      115.66      114.84      4.39 o
   3  -6   3        7.12       10.70      3.92 o
   4  -6   3      116.15      118.37      5.29 o
   5  -6   3       11.85       14.88      4.57 o
   6  -6   3        5.59        2.98      4.97 o
   7  -6   3        0.60       11.40      7.21 o
 -10  -5   3        5.78        9.52      8.94 o
  -9  -5   3       12.94        3.55     10.79 o
  -8  -5   3       28.43       15.18      6.13 o
  -7  -5   3      192.87      192.64      6.85 o
  -6  -5   3        0.10        0.92      3.65 o
  -5  -5   3      488.71      473.03      8.44 o
  -4  -5   3      139.98      130.72      5.48 o
  -3  -5   3     1461.93     1442.71     14.86 o
  -2  -5   3       57.59       70.79      2.44 o
  -1  -5   3      391.78      379.65      6.11 o
   0  -5   3      115.49      109.26      2.83 o
   1  -5   3      826.71      771.01      9.10 o
   2  -5   3        4.00        1.24      2.14 o
   3  -5   3       92.02       88.38      3.68 o
   4  -5   3       17.30       23.88      4.00 o
   5  -5   3       66.85       73.25      4.06 o
   6  -5   3        1.07        2.46      4.44 o
   7  -5   3        6.76       -0.15      4.97 o
   8  -5   3        1.02       -2.82      9.21 o
 -10  -4   3       22.15       15.46     10.64 o
  -9  -4   3       30.05       36.59      6.63 o
  -8  -4   3      199.04      199.29      9.94 o
  -7  -4   3      192.44      179.42      5.76 o
  -6  -4   3       18.70       10.28      3.16 o
  -5  -4   3      117.59      117.66      3.54 o
  -4  -4   3     1395.18     1430.13     16.25 o
  -3  -4   3        9.87        9.68      1.90 o
  -2  -4   3      443.75      432.63      6.81 o
  -1  -4   3     1908.09     2006.03     21.02 o
   0  -4   3     1379.68     1366.94     14.66 o
   1  -4   3       31.57       37.19      2.14 o
   2  -4   3       40.08       37.10      2.13 o
   3  -4   3      146.30      142.51      3.28 o
   4  -4   3      253.96      240.32      4.71 o
   5  -4   3        0.44       -1.18      2.93 o
   6  -4   3       31.70       38.31      3.72 o
   7  -4   3        0.54       -2.00      5.52 o
   8  -4   3        2.66       -0.96      7.61 o
 -10  -3   3        0.19       -7.32      7.32 o
  -9  -3   3       87.42       90.29      9.09 o
  -8  -3   3       30.36       35.75      4.41 o
  -7  -3   3      128.99      126.55      4.36 o
  -6  -3   3       26.24       21.01      3.34 o
  -5  -3   3      514.02      496.32      6.39 o
  -4  -3   3       82.28       91.64      2.60 o
  -3  -3   3     1045.50     1013.93     10.07 o
  -2  -3   3       63.72       61.32      1.90 o
  -1  -3   3     2770.08     2876.21     29.52 o
   0  -3   3      134.87      131.90      2.82 o
   1  -3   3     1102.31     1045.62     11.34 o
   2  -3   3      141.44      144.09      3.12 o
   3  -3   3      592.36      574.88      6.74 o
   4  -3   3      179.54      178.64      3.43 o
   5  -3   3      115.15      120.13      3.60 o
   6  -3   3        2.08        2.65      3.10 o
   7  -3   3       11.25       14.92      3.73 o
   8  -3   3        4.20        1.03      5.48 o
   9  -3   3        2.13       -9.36      9.36 o
 -10  -2   3       27.06       30.96      7.60 o
  -9  -2   3        3.18        8.88      4.89 o
  -8  -2   3       25.55       24.14      4.08 o
  -7  -2   3       39.57       43.61      3.74 o
  -6  -2   3      545.43      526.27      8.17 o
  -5  -2   3       58.18       57.97      2.55 o
  -4  -2   3        9.71        8.42      1.61 o
  -3  -2   3      523.46      507.80      6.03 o
  -2  -2   3     5770.10     6239.43     59.78 o
  -1  -2   3       71.18       80.27      1.63 o
   0  -2   3      206.54      196.55      4.77 o
   1  -2   3     1051.22     1040.62     11.79 o
   2  -2   3     4270.81     4243.33     40.47 o
   3  -2   3      471.62      471.61      5.31 o
   4  -2   3       13.75       10.52      1.90 o
   5  -2   3      286.89      275.06      4.42 o
   6  -2   3      128.05      122.16      3.73 o
   7  -2   3        2.00        0.75      4.69 o
   8  -2   3        0.82        5.74      3.91 o
   9  -2   3        4.35        9.16      9.26 o
 -10  -1   3        0.03       -0.35      6.88 o
  -9  -1   3        1.49       -4.28      4.28 o
  -8  -1   3        5.03        2.50      3.72 o
  -7  -1   3       56.50       58.76      3.39 o
  -6  -1   3      351.31      355.53      8.58 o
  -5  -1   3        2.28        0.51      1.95 o
  -4  -1   3      793.31      779.87      9.12 o
  -3  -1   3      224.98      205.00      2.95 o
  -2  -1   3      215.57      234.06      3.61 o
  -1  -1   3       14.74       11.08      1.30 o
   0  -1   3     2080.35     2400.88     23.26 o
   1  -1   3     3277.32     3498.04     33.65 o
   2  -1   3       16.29       17.53      1.36 o
   3  -1   3     1623.23     1617.14     17.87 o
   4  -1   3      206.43      193.30      3.02 o
   5  -1   3       68.48       72.69      2.76 o
   6  -1   3       67.23       69.76      3.00 o
   7  -1   3        4.57       11.80      3.41 o
   8  -1   3       17.43       12.70      4.23 o
   9  -1   3        0.50       -8.54      8.54 o
  10  -1   3        0.78        6.95     10.12 o
 -10   0   3        1.13       -3.09      5.96 o
  -9   0   3       11.47       12.98      4.31 o
  -8   0   3      104.71      119.36      4.72 o
  -7   0   3       16.69       14.29      3.21 o
  -6   0   3       12.36        9.34      2.10 o
  -5   0   3      445.89      438.33      5.73 o
  -4   0   3     3774.50     3748.26     39.57 o
  -3   0   3        7.12        3.50      1.86 o
  -2   0   3        3.95        2.97      0.92 o
  -1   0   3      180.73      202.21      2.40 o
   0   0   3    11073.96    13886.78    131.22 o
   1   0   3      234.40      245.42      3.12 o
   2   0   3       15.54       15.41      1.04 o
   3   0   3       94.15       96.31      2.25 o
   4   0   3     1860.00     1725.55     16.83 o
   5   0   3        4.90        2.86      1.15 o
   6   0   3      117.76      117.32      2.99 o
   7   0   3       17.79       24.02      2.77 o
   8   0   3      181.76      182.50      5.51 o
   9   0   3        4.85        8.16      5.24 o
  10   0   3        0.23       -1.51     10.05 o
 -10   1   3        2.38        5.05      6.02 o
  -9   1   3        9.69        6.02      5.39 o
  -8   1   3        9.31        9.10      3.60 o
  -7   1   3        2.99        0.51      2.97 o
  -6   1   3      168.38      171.22      4.19 o
  -5   1   3      526.12      494.05      6.15 o
  -4   1   3       36.16       38.69      1.49 o
  -3   1   3       14.66       13.12      1.04 o
  -2   1   3      359.30      334.00      3.80 o
  -1   1   3     1711.59     1748.93     18.44 o
   0   1   3      737.79      808.03      7.90 o
   1   1   3       32.81       38.01      1.05 o
   2   1   3     1802.21     1857.74     20.15 o
   3   1   3     1515.12     1459.54     13.61 o
   4   1   3       47.49       50.32      1.57 o
   5   1   3       60.32       63.04      2.42 o
   6   1   3       71.80       82.62      2.95 o
   7   1   3      249.76      263.98      7.01 o
   8   1   3       48.86       45.63      4.47 o
   9   1   3       20.55       25.28      4.94 o
  10   1   3        0.11       -3.37      6.75 o
  -9   2   3        1.33        7.99      5.23 o
  -8   2   3        0.02        0.71      4.23 o
  -7   2   3       12.27       15.91      3.00 o
  -6   2   3      116.15      126.87      3.48 o
  -5   2   3      100.89       98.88      2.99 o
  -4   2   3        1.41        0.46      1.15 o
  -3   2   3       97.74       92.58      2.36 o
  -2   2   3     4134.13     4218.46     51.41 o
  -1   2   3     1128.59     1170.60     15.42 o
   0   2   3      247.26      253.71      3.50 o
   1   2   3        7.73        9.83      0.86 o
   2   2   3     2974.26     3054.41     32.69 o
   3   2   3      368.56      339.67      5.41 o
   4   2   3       17.28       15.41      1.42 o
   5   2   3       48.44       48.55      2.21 o
   6   2   3      480.47      477.02      7.45 o
   7   2   3       10.93       11.18      3.53 o
   8   2   3        2.61       -3.70      4.89 o
   9   2   3        8.47        0.78      5.78 o
  10   2   3       14.22       23.17      7.49 o
  11   2   3        0.57        9.19      7.80 o
  -9   3   3        2.66        9.29      5.08 o
  -8   3   3        0.16       -4.28      4.28 o
  -7   3   3       64.66       67.23      4.76 o
  -6   3   3        4.29        6.41      2.40 o
  -5   3   3       89.13       90.45      2.76 o
  -4   3   3      493.11      508.05      7.47 o
  -3   3   3     2004.49     1927.13     33.91 o
  -2   3   3      324.56      332.81      6.97 o
  -1   3   3     1590.77     1688.00     29.46 o
   0   3   3      368.98      344.79      5.10 o
   1   3   3     9307.86    10303.39    108.17 o
   2   3   3      283.30      284.76      3.89 o
   3   3   3      300.52      274.92      4.48 o
   4   3   3      330.17      323.51      4.24 o
   5   3   3      609.29      581.44     11.28 o
   6   3   3       19.18       24.83      2.40 o
   7   3   3        7.41        6.15      3.55 o
   8   3   3       30.10       41.94      5.23 o
   9   3   3       14.22       12.54      5.76 o
  10   3   3        1.26       -5.83      7.55 o
  11   3   3        0.00       -8.39      8.43 o
  -9   4   3        0.03        2.68      7.81 o
  -8   4   3        0.72        2.02      4.12 o
  -7   4   3       21.08       29.12      3.84 o
  -6   4   3       12.52       10.15      2.63 o
  -5   4   3       32.48       41.72      3.26 o
  -4   4   3      138.07      146.13      6.83 o
  -3   4   3      104.44      108.77      6.63 o
  -2   4   3       53.13       71.36      5.99 o
  -1   4   3      233.49      199.67      6.24 o
   0   4   3     1812.89     1933.52     34.36 o
   1   4   3      841.83      876.18     11.10 o
   2   4   3      978.93     1131.78     12.41 o
   3   4   3      257.76      251.92      3.85 o
   4   4   3      509.26      455.70      5.79 o
   5   4   3      292.85      278.86      4.19 o
   6   4   3        6.69        3.78      1.58 o
   7   4   3       11.77       15.90      3.79 o
   8   4   3       42.97       44.99      5.52 o
   9   4   3        3.25        6.42      5.79 o
  10   4   3        0.98        2.19      7.72 o
  11   4   3        0.46       -1.07      8.90 o
  -8   5   3        5.14        5.83      6.26 o
  -7   5   3        2.74       -1.95      5.30 o
  -6   5   3        7.53        8.88      3.87 o
  -5   5   3      222.66      227.90     20.34 o
  -4   5   3       14.15        6.56      4.74 o
  -3   5   3       31.56       23.93      4.39 o
  -2   5   3       43.62       48.36      7.07 o
  -1   5   3     1095.53     1056.97     25.63 o
   0   5   3        6.49        5.87      1.97 o
   1   5   3     1070.88     1105.52     13.67 o
   2   5   3       58.54       59.22      2.60 o
   3   5   3     1841.55     1784.56     19.54 o
   4   5   3        3.39        1.82      1.70 o
   5   5   3      592.06      558.13      7.68 o
   6   5   3        3.61        2.63      2.91 o
   7   5   3      255.73      263.57      9.84 o
   8   5   3        2.37        2.58      5.07 o
   9   5   3        8.86       11.78      5.99 o
  10   5   3        0.20        8.18      8.06 o
  11   5   3        5.74        5.82      9.02 o
  -7   6   3       22.33       31.23      6.02 o
  -6   6   3        0.24        0.26      4.18 o
  -5   6   3        3.50       -3.09      6.01 o
  -4   6   3       79.29       79.63      8.69 o
  -3   6   3       74.23       86.49      6.15 o
  -2   6   3       65.36       72.62      5.38 o
  -1   6   3      126.82      130.06      6.00 o
   0   6   3       67.13       73.51      4.09 o
   1   6   3      855.43      820.82     12.06 o
   2   6   3      148.85      142.56      2.71 o
   3   6   3      551.16      532.10      6.56 o
   4   6   3      187.46      186.85      3.51 o
   5   6   3      709.01      710.41     10.22 o
   6   6   3      324.69      296.85      8.25 o
   7   6   3       46.91       43.52      4.42 o
   8   6   3        6.48        7.05      5.42 o
   9   6   3        3.01       -2.07      6.07 o
  10   6   3        6.27        0.95      8.38 o
  -7   7   3        2.27       11.00      6.24 o
  -6   7   3        0.89        4.07      5.37 o
  -5   7   3       28.19       30.31      7.27 o
  -4   7   3        5.86        7.25      6.27 o
  -3   7   3      247.88      262.48     12.98 o
  -2   7   3      116.48      123.03      7.02 o
  -1   7   3       71.64       58.56      5.49 o
   0   7   3        1.89        5.39      5.45 o
   1   7   3      521.47      525.50      7.48 o
   2   7   3        3.06        0.22      1.98 o
   3   7   3      283.27      282.10      4.64 o
   4   7   3        6.85        7.38      2.02 o
   5   7   3      856.84      819.47     15.99 o
   6   7   3      127.18      118.79      4.95 o
   7   7   3       11.09       12.94      5.03 o
   8   7   3       56.80       49.85      6.14 o
   9   7   3       68.98       79.08      7.29 o
  10   7   3        1.59       22.19      8.74 o
  -6   8   3        1.28        5.40      6.14 o
  -5   8   3        9.58        2.74      5.94 o
  -4   8   3       43.62       53.87     11.79 o
  -3   8   3        0.48       12.28      6.55 o
  -2   8   3       80.64       85.27     16.33 o
  -1   8   3      136.25      117.88      9.86 o
   0   8   3      242.90      235.21      9.50 o
   1   8   3        6.84        6.12      2.31 o
   2   8   3      221.85      227.52      5.08 o
   3   8   3       21.20       22.95      2.94 o
   4   8   3      181.16      176.55      6.46 o
   5   8   3       84.29       87.77      4.55 o
   6   8   3       10.01       14.65      4.20 o
   7   8   3       19.68       18.76      5.59 o
   8   8   3        3.31        8.27      7.38 o
   9   8   3       42.00       50.40      7.27 o
  10   8   3        3.57        0.63      8.91 o
  -5   9   3        0.27      -11.91     11.91 o
  -4   9   3        7.02       -0.96      8.06 o
  -3   9   3        1.55       -6.71     11.33 o
  -2   9   3        7.16       17.21     10.84 o
  -1   9   3        7.84       14.39      5.69 o
   0   9   3       84.85       80.27      4.10 o
   1   9   3       28.28       25.94      3.63 o
   2   9   3        0.09       -2.93      2.93 o
   3   9   3       64.73       55.28      4.03 o
   4   9   3       64.21       70.06     11.87 o
   5   9   3        2.62        5.54      6.28 o
   6   9   3        0.04       -1.24      6.61 o
   7   9   3       22.40       33.67     11.12 o
   8   9   3        6.62       15.41      7.45 o
   9   9   3        2.26       -0.71      8.30 o
  -3  10   3        0.09       17.93     14.08 o
  -2  10   3       31.74       23.51     13.12 o
  -1  10   3        2.70        8.70      5.91 o
   0  10   3       85.73       81.12      5.56 o
   1  10   3       14.07       18.20      5.03 o
   2  10   3      101.84      100.78      5.57 o
   3  10   3       15.96       22.49      5.16 o
   4  10   3      200.05      223.58      7.19 o
   5  10   3        0.05        5.88      7.12 o
   6  10   3       41.40       41.07      8.10 o
   7  10   3        0.56        7.71     11.39 o
   8  10   3       16.46       25.75     13.12 o
   9  10   3        9.43        4.27     14.49 o
  -2  11   3       12.57       26.71     15.22 o
  -1  11   3        2.51        6.89      8.35 o
   0  11   3       26.88       29.15      8.27 o
   1  11   3        2.39        1.35      8.10 o
   2  11   3       68.80       78.58      6.88 o
   3  11   3       50.58       53.37      6.14 o
   4  11   3       45.24       48.87      5.66 o
   5  11   3        7.94       11.82      6.21 o
   6  11   3       13.52        0.74     13.70 o
   7  11   3        9.35       17.11     12.84 o
   8  11   3        0.98      -11.43     13.22 o
   0  12   3        7.35       15.16      9.32 o
   1  12   3        2.89        0.34      9.42 o
   2  12   3        9.83       -2.18      9.52 o
   3  12   3        0.71        2.39      6.21 o
   4  12   3       29.63       30.17      8.19 o
   5  12   3       12.67        5.55      9.11 o
   6  12   3       12.54       25.41     12.56 o
  -3 -11   4        2.31      -14.42     14.42 o
  -6 -10   4       79.06       65.46     10.99 o
  -5 -10   4        6.13       -9.73     10.21 o
  -4 -10   4        7.08        9.52      9.94 o
  -3 -10   4        0.39       11.66     13.13 o
  -2 -10   4      188.17      232.13     34.94 o
  -1 -10   4        7.51       15.85      9.80 o
   0 -10   4        0.68        9.68      9.58 o
   1 -10   4       15.09       19.53     11.69 o
  -8  -9   4        5.23        0.12      8.10 o
  -7  -9   4       22.62       25.56      6.96 o
  -6  -9   4        0.52       -5.66      5.66 o
  -5  -9   4        3.67       -0.10      6.09 o
  -4  -9   4       43.11       42.51      5.53 o
  -3  -9   4      120.00      121.73      6.89 o
  -2  -9   4        5.59        2.86      5.92 o
  -1  -9   4       19.42       15.16      5.07 o
   0  -9   4        2.78        7.86      5.80 o
   1  -9   4       93.88       80.93      6.62 o
   2  -9   4       14.38       22.38      7.56 o
   3  -9   4        0.31       -3.10      7.36 o
  -8  -8   4       39.03       42.71      8.21 o
  -7  -8   4        4.84        8.08      6.32 o
  -6  -8   4       10.14        3.19      5.90 o
  -5  -8   4        2.58        1.31      4.95 o
  -4  -8   4      378.10      343.85      8.66 o
  -3  -8   4       28.51       26.13      4.79 o
  -2  -8   4        1.16       10.56      4.27 o
  -1  -8   4        0.96        3.10      4.36 o
   0  -8   4      355.59      372.07      9.05 o
   1  -8   4       25.44       27.70      5.43 o
   2  -8   4       17.22       15.55      5.36 o
   3  -8   4        0.22        2.42      5.50 o
   4  -8   4        3.09        4.23      6.88 o
  -9  -7   4       67.43       91.26     16.08 o
  -8  -7   4        1.25       -5.03      6.29 o
  -7  -7   4       31.07       19.68      5.97 o
  -6  -7   4       28.61       24.15      5.65 o
  -5  -7   4      470.38      450.89     10.57 o
  -4  -7   4        2.21        2.08      4.35 o
  -3  -7   4        9.35        4.73      3.95 o
  -2  -7   4       93.25       94.84      5.08 o
  -1  -7   4      327.30      328.48      7.69 o
   0  -7   4       35.74       37.80      4.17 o
   1  -7   4       34.40       31.10      4.84 o
   2  -7   4       43.70       41.61      5.11 o
   3  -7   4       35.84       48.30     12.05 o
   4  -7   4        4.45        4.32      5.06 o
   5  -7   4       15.24       26.00      7.04 o
 -10  -6   4        9.57       27.30     17.59 o
  -9  -6   4        8.70        8.30      9.51 o
  -8  -6   4        9.08        2.48      5.99 o
  -7  -6   4       38.39       36.59      5.70 o
  -6  -6   4      148.55      151.96      6.63 o
  -5  -6   4       26.08       29.43      4.79 o
  -4  -6   4       57.11       62.44      4.99 o
  -3  -6   4        1.39        3.12      3.71 o
  -2  -6   4      556.28      546.69      9.97 o
  -1  -6   4      147.76      161.97      4.95 o
   0  -6   4        0.36       -3.55      3.55 o
   1  -6   4       12.17        6.05      3.67 o
   2  -6   4      259.34      259.62      6.73 o
   3  -6   4       46.83       49.08      4.70 o
   4  -6   4        3.39        3.10      4.63 o
   5  -6   4        0.16       -5.00      5.00 o
   6  -6   4       16.33       18.54      6.42 o
 -10  -5   4        0.64       -1.07     11.91 o
  -9  -5   4        2.93        2.05      9.02 o
  -8  -5   4        2.38       -3.40      5.70 o
  -7  -5   4      185.78      200.69      9.57 o
  -6  -5   4      141.28      134.94      6.05 o
  -5  -5   4      162.99      143.46      5.13 o
  -4  -5   4       38.73       35.96      3.21 o
  -3  -5   4     1059.63     1037.88     12.70 o
  -2  -5   4       19.95       20.39      2.45 o
  -1  -5   4      336.29      311.67      5.59 o
   0  -5   4        0.99        2.34      2.42 o
   1  -5   4      699.28      675.41      8.89 o
   2  -5   4       44.31       44.85      4.38 o
   3  -5   4       34.47       35.71      5.19 o
   4  -5   4       12.73        9.41      4.39 o
   5  -5   4       55.17       64.05      5.05 o
   6  -5   4       11.09       20.33      6.08 o
   7  -5   4        4.61        6.08      7.48 o
 -10  -4   4        0.59       -2.20     11.08 o
  -9  -4   4       46.63       27.64      8.16 o
  -8  -4   4        1.45       -1.76      5.19 o
  -7  -4   4       58.32       57.56      4.72 o
  -6  -4   4      364.50      359.06      7.65 o
  -5  -4   4      774.39      730.41     13.48 o
  -4  -4   4      465.93      428.72      6.41 o
  -3  -4   4      152.39      147.06      3.67 o
  -2  -4   4     1459.88     1512.03     16.48 o
  -1  -4   4      168.95      168.71      4.03 o
   0  -4   4     1157.10     1124.92     13.24 o
   1  -4   4      504.10      497.10      6.92 o
   2  -4   4      154.40      140.16      3.53 o
   3  -4   4      127.44      116.03      3.55 o
   4  -4   4      149.89      147.60      4.72 o
   5  -4   4       27.71       32.30      4.35 o
   6  -4   4       14.63       13.16      4.60 o
   7  -4   4        4.01        1.58      6.24 o
   8  -4   4        8.64        0.86      7.27 o
 -10  -3   4        1.28        0.68      7.77 o
  -9  -3   4        9.92       18.60      7.23 o
  -8  -3   4        1.12       -4.09      4.82 o
  -7  -3   4      152.34      151.23      4.92 o
  -6  -3   4       19.05       20.65      3.35 o
  -5  -3   4     1312.15     1243.48     18.43 o
  -4  -3   4      195.59      185.09      3.83 o
  -3  -3   4      124.97      136.78      3.34 o
  -2  -3   4       33.32       28.90      1.96 o
  -1  -3   4     2166.77     2199.92     20.79 o
   0  -3   4      229.60      236.93      4.22 o
   1  -3   4      278.05      268.36      5.20 o
   2  -3   4       16.27       11.99      2.02 o
   3  -3   4      675.02      660.00      8.42 o
   4  -3   4       40.38       42.86      3.33 o
   5  -3   4       10.91        8.08      2.76 o
   6  -3   4       11.14       14.38      5.68 o
   7  -3   4       50.46       58.90      5.06 o
   8  -3   4        2.10        4.98      8.14 o
   9  -3   4        0.03        2.38     10.19 o
 -10  -2   4        9.04       11.23      7.57 o
  -9  -2   4        5.80        6.71      5.09 o
  -8  -2   4       96.40      101.24      5.01 o
  -7  -2   4       75.22       66.24      4.59 o
  -6  -2   4      514.32      497.18      8.11 o
  -5  -2   4       35.58       27.90      2.68 o
  -4  -2   4      634.56      649.61      8.12 o
  -3  -2   4      415.65      417.15      5.13 o
  -2  -2   4     1942.79     2083.38     22.87 o
  -1  -2   4     1032.22     1084.88     10.67 o
   0  -2   4     2513.13     2685.73     26.37 o
   1  -2   4      110.60       91.61      2.47 o
   2  -2   4      371.27      330.64      5.19 o
   3  -2   4      265.50      247.49      3.97 o
   4  -2   4      623.39      575.49      6.88 o
   5  -2   4       10.64        8.61      2.47 o
   6  -2   4       53.04       58.50      4.17 o
   7  -2   4       40.09       43.72      5.12 o
   8  -2   4        3.07       -6.77      6.77 o
   9  -2   4        0.58       -0.86      9.78 o
 -10  -1   4        3.32       11.59      9.14 o
  -9  -1   4       14.91       19.08      5.41 o
  -8  -1   4        4.84        5.03      3.98 o
  -7  -1   4       13.75       18.49      3.08 o
  -6  -1   4       16.40       22.95      2.72 o
  -5  -1   4       98.45       98.10      3.36 o
  -4  -1   4       74.92       82.58      3.03 o
  -3  -1   4      589.32      591.92      7.30 o
  -2  -1   4     1128.41     1228.77     12.35 o
  -1  -1   4       11.38       12.18      1.32 o
   0  -1   4        5.82        4.56      1.59 o
   1  -1   4      865.90      883.55      9.14 o
   2  -1   4     2108.51     2189.05     22.61 o
   3  -1   4      526.35      499.21      6.40 o
   4  -1   4       35.91       35.50      2.26 o
   5  -1   4      428.75      446.73      6.08 o
   6  -1   4       42.60       44.55      2.96 o
   7  -1   4        0.53       -0.95      3.04 o
   8  -1   4        0.05       -5.97      5.97 o
   9  -1   4        2.70       15.53      9.71 o
 -10   0   4        1.10       -3.38      6.93 o
  -9   0   4        0.50       -0.16      4.39 o
  -8   0   4       42.92       49.79      4.14 o
  -7   0   4       63.69       63.10      3.85 o
  -6   0   4      385.78      407.46      5.65 o
  -5   0   4        1.80        1.68      1.98 o
  -4   0   4      502.31      442.85      5.74 o
  -3   0   4      564.57      595.20      6.70 o
  -2   0   4     4927.62     5485.87     54.56 o
  -1   0   4      612.22      744.51      7.32 o
   0   0   4     3095.47     3660.68     34.92 o
   1   0   4      130.09      137.25      2.61 o
   2   0   4     3550.02     3720.49     37.75 o
   3   0   4       56.34       57.55      1.87 o
   4   0   4      510.81      476.08      5.71 o
   5   0   4       42.64       45.49      1.98 o
   6   0   4      199.77      194.50      4.47 o
   7   0   4        0.87        2.86      2.86 o
   8   0   4        1.63        1.37      4.21 o
   9   0   4        0.56       -7.44      7.44 o
  10   0   4       10.37        8.19     10.74 o
 -10   1   4        1.07        5.29      6.14 o
  -9   1   4        1.42       -0.74      4.27 o
  -8   1   4       23.30       27.08      3.88 o
  -7   1   4       99.27       98.76      4.17 o
  -6   1   4       68.03       67.62      3.23 o
  -5   1   4       34.60       36.40      2.10 o
  -4   1   4      502.18      484.25      6.02 o
  -3   1   4     1063.29     1016.54     11.89 o
  -2   1   4      858.75      925.67      9.68 o
  -1   1   4      290.43      315.89      3.80 o
   0   1   4      345.86      350.89      4.12 o
   1   1   4     1513.98     1588.77     16.36 o
   2   1   4       15.14       14.56      1.22 o
   3   1   4     1009.06     1018.45     10.89 o
   4   1   4      804.36      785.10      8.71 o
   5   1   4      224.12      201.21      4.35 o
   6   1   4        2.51        3.33      2.28 o
   7   1   4       45.01       48.27      4.52 o
   8   1   4       11.69        8.15      4.56 o
   9   1   4       14.38        7.45      4.58 o
  10   1   4        3.66        5.23     10.57 o
  -9   2   4       10.38        7.04      5.26 o
  -8   2   4        1.76        2.33      4.00 o
  -7   2   4        0.04       -3.39      3.39 o
  -6   2   4       72.91       77.55      3.29 o
  -5   2   4      155.94      156.32      4.02 o
  -4   2   4      335.84      324.75      4.28 o
  -3   2   4      145.41      145.26      2.49 o
  -2   2   4      428.50      403.14      5.10 o
  -1   2   4      516.90      495.99      6.58 o
   0   2   4     2369.51     2445.32     24.40 o
   1   2   4        0.40        2.99      1.01 o
   2   2   4     1383.54     1391.92     14.42 o
   3   2   4       15.64       14.28      1.30 o
   4   2   4      673.20      656.57     10.32 o
   5   2   4       16.03       12.50      2.48 o
   6   2   4      224.83      236.14      5.24 o
   7   2   4       41.39       44.17      4.88 o
   8   2   4       53.18       59.99      5.81 o
   9   2   4        3.29        0.09      4.54 o
  10   2   4        1.33        1.15      7.08 o
  -9   3   4       22.53       27.76      5.58 o
  -8   3   4       29.55       45.24     11.13 o
  -7   3   4        6.23        8.86      3.70 o
  -6   3   4        1.57       -1.34      2.58 o
  -5   3   4      501.68      476.32      7.57 o
  -4   3   4       70.90       61.83      3.67 o
  -3   3   4       81.39       83.30      3.22 o
  -2   3   4      809.26      808.98     11.72 o
  -1   3   4     3444.03     3492.55     52.80 o
   0   3   4      501.21      502.31      5.98 o
   1   3   4      355.37      428.30      5.77 o
   2   3   4      246.83      230.40      3.27 o
   3   3   4     4373.94     4428.58     47.45 o
   4   3   4       30.40       28.04      1.79 o
   5   3   4       92.91       95.14      2.82 o
   6   3   4       90.79       97.95      3.84 o
   7   3   4      143.91      142.80      6.96 o
   8   3   4        0.03       -0.27      5.06 o
   9   3   4        8.50        8.14      5.95 o
  10   3   4        6.82        0.38      8.21 o
  -8   4   4        2.89       -4.72      9.74 o
  -7   4   4        0.46        3.81      5.97 o
  -6   4   4        0.59        2.01      4.08 o
  -5   4   4        9.10        8.29      3.00 o
  -4   4   4       15.70       16.75      3.27 o
  -3   4   4      284.88      262.36      9.90 o
  -2   4   4      369.27      365.59      9.90 o
  -1   4   4       66.94       62.26      5.48 o
   0   4   4      981.22     1040.87     14.65 o
   1   4   4      857.99      827.04      8.68 o
   2   4   4      800.96      816.11     10.54 o
   3   4   4      242.69      246.23      3.92 o
   4   4   4      953.77      962.81     11.10 o
   5   4   4      265.02      261.96      4.18 o
   6   4   4       28.41       29.92      2.83 o
   7   4   4        5.02        6.88      3.78 o
   8   4   4       35.45       36.57      5.43 o
   9   4   4       14.31       14.06      6.16 o
  10   4   4        3.14       18.75      8.28 o
  11   4   4        0.04      -15.04     15.04 o
  -8   5   4        1.28        1.75      7.37 o
  -7   5   4       25.65       27.60      6.44 o
  -6   5   4       11.41        7.20      3.93 o
  -5   5   4        2.87        7.72      5.71 o
  -4   5   4       45.31       48.53      5.46 o
  -3   5   4      864.83      814.98     33.00 o
  -2   5   4        6.86        7.92      3.92 o
  -1   5   4      195.30      202.38      7.13 o
   0   5   4       58.51       65.54      2.93 o
   1   5   4     1899.68     1877.09     25.31 o
   2   5   4        4.80        9.70      1.29 o
   3   5   4        5.49        6.52      1.59 o
   4   5   4       42.60       45.15      2.04 o
   5   5   4      484.75      464.46      6.80 o
   6   5   4        9.99       11.98      3.17 o
   7   5   4       35.29       36.05      4.30 o
   8   5   4        0.54       -4.12      5.13 o
   9   5   4       41.60       43.67      9.48 o
  10   5   4        0.97        5.93      8.04 o
  -7   6   4        0.02       -2.77      5.79 o
  -6   6   4        0.29       -5.10      5.10 o
  -5   6   4       91.31      109.27      8.50 o
  -4   6   4        3.16        4.88      5.57 o
  -3   6   4      127.22      118.94      6.87 o
  -2   6   4       56.68       52.79      6.49 o
  -1   6   4      367.14      331.06     10.05 o
   0   6   4      403.06      384.07     15.59 o
   1   6   4       22.45       28.34      2.01 o
   2   6   4       50.00       53.84      1.73 o
   3   6   4      706.87      669.96      8.46 o
   4   6   4      245.51      228.06      4.28 o
   5   6   4      176.14      172.65      4.51 o
   6   6   4        5.67        1.55      4.36 o
   7   6   4      243.43      244.59     11.05 o
   8   6   4       44.16       60.15      6.58 o
   9   6   4        0.25       -5.24      6.22 o
  10   6   4        0.06       -5.34      8.09 o
  -7   7   4        0.55        9.54      9.05 o
  -6   7   4        5.54        5.34      7.87 o
  -5   7   4       22.80       25.30      7.16 o
  -4   7   4        5.38        6.91      6.44 o
  -3   7   4       17.37       19.27      5.93 o
  -2   7   4        5.51        3.86      5.34 o
  -1   7   4      527.58      529.91     18.59 o
   0   7   4       39.20       35.42      7.68 o
   1   7   4       38.27       37.36      2.46 o
   2   7   4        2.12        0.72      1.99 o
   3   7   4      707.42      717.82      9.32 o
   4   7   4        1.31        1.04      2.15 o
   5   7   4        6.67        0.32      3.34 o
   6   7   4        3.31        6.19      4.84 o
   7   7   4      298.46      294.98      8.12 o
   8   7   4       21.88       18.40      7.75 o
   9   7   4        3.21        6.96      6.52 o
  10   7   4       16.09        6.58     10.33 o
  -6   8   4       15.19        6.68     10.53 o
  -5   8   4        3.44       10.63      7.81 o
  -4   8   4        0.85        2.76      7.30 o
  -3   8   4       21.39       28.99      7.01 o
  -2   8   4      191.22      191.47     22.41 o
  -1   8   4       13.11       30.09      9.36 o
   0   8   4       35.66       35.33      4.54 o
   1   8   4      198.57      180.33      5.81 o
   2   8   4      389.64      391.75      6.83 o
   3   8   4       80.99       75.87      3.34 o
   4   8   4       18.14       19.46      4.07 o
   5   8   4       36.84       43.42      6.12 o
   6   8   4      195.47      205.83      7.69 o
   7   8   4       14.42       11.94      5.46 o
   8   8   4        6.15        3.31      7.06 o
   9   8   4        3.14        3.30      7.91 o
  10   8   4        0.11        4.19     13.36 o
  -5   9   4        0.01       -1.69      9.08 o
  -4   9   4       13.00        5.38      8.25 o
  -3   9   4        3.05        9.85      7.63 o
  -2   9   4       18.30       10.22     11.50 o
  -1   9   4        0.04       12.56     10.26 o
   0   9   4       37.39       33.86      5.50 o
   1   9   4       18.99       23.33      3.44 o
   2   9   4       64.60       68.66      3.36 o
   3   9   4        2.81        4.75      4.23 o
   4   9   4       37.72       43.69      6.90 o
   5   9   4       38.06       52.31     12.48 o
   6   9   4        6.59        4.75      6.94 o
   7   9   4        5.71       11.36     10.71 o
   8   9   4        3.90       11.02     11.77 o
   9   9   4        9.20       13.87     13.63 o
  -3  10   4        8.13       -3.03     13.70 o
  -2  10   4        3.51        0.48     12.67 o
  -1  10   4        0.31       -1.96     11.88 o
   0  10   4      168.05      185.44     13.98 o
   1  10   4       10.41        8.37      3.99 o
   2  10   4       20.27       26.57      6.96 o
   3  10   4        0.46       -0.36      4.89 o
   4  10   4       99.72      105.88      7.48 o
   5  10   4       26.67       16.20      7.56 o
   6  10   4       35.47       40.49      8.05 o
   7  10   4        0.35       -1.17     11.33 o
   8  10   4       33.49       21.27     12.81 o
   9  10   4        0.36       -0.59     14.22 o
  -2  11   4        5.40       -5.78     14.70 o
  -1  11   4        1.17       -9.85     13.91 o
   0  11   4       10.47       15.63      7.80 o
   1  11   4        3.34        6.50      7.92 o
   2  11   4       51.09       55.70     13.46 o
   3  11   4        1.72       -0.48      5.43 o
   4  11   4       49.30       52.67      9.19 o
   5  11   4       17.96       28.56      7.92 o
   6  11   4       42.29       37.19      8.76 o
   7  11   4        4.62       -3.24     12.01 o
   0  12   4        1.69        6.75     11.74 o
   1  12   4        1.26        4.29     21.77 o
   2  12   4       36.77       41.14      9.58 o
   3  12   4        4.85      -10.60     12.46 o
   4  12   4        0.66        5.38      9.12 o
   5  12   4        0.83        0.50     12.32 o
   6  12   4       32.50       21.34     12.19 o
  -5 -10   5        5.45       11.76     16.87 o
  -4 -10   5       70.19       81.33     11.68 o
  -3 -10   5        1.62       11.81     10.41 o
  -2 -10   5        9.72       16.90     10.34 o
  -1 -10   5        0.58        1.93     10.19 o
   0 -10   5       40.57       57.14     10.64 o
  -7  -9   5       13.32       11.50      8.29 o
  -6  -9   5       14.25        9.22      6.99 o
  -5  -9   5       68.74       63.03      8.62 o
  -4  -9   5        3.99        0.47      6.46 o
  -3  -9   5       23.88       25.09      6.59 o
  -2  -9   5       15.50       12.43      7.50 o
  -1  -9   5       46.65       44.70     10.14 o
   0  -9   5        1.00        6.54      7.57 o
   1  -9   5        0.76        9.56      9.23 o
   2  -9   5        1.18       -9.05      9.05 o
  -8  -8   5        0.18       -8.00      8.35 o
  -7  -8   5        4.39        4.12      9.05 o
  -6  -8   5       78.71       77.90      6.59 o
  -5  -8   5        0.27        0.79      5.47 o
  -4  -8   5       23.88       27.75     10.35 o
  -3  -8   5        3.82       -1.00      5.66 o
  -2  -8   5      316.75      296.71      8.33 o
  -1  -8   5       17.12       25.01      5.30 o
   0  -8   5       50.74       49.90      6.13 o
   1  -8   5        1.03       -1.31      6.39 o
   2  -8   5       66.56       62.41      9.12 o
   3  -8   5        4.06        2.91      8.50 o
   4  -8   5       19.70       11.50     25.42 o
  -9  -7   5        0.07       -8.43      8.43 o
  -8  -7   5        0.60       -4.10      7.88 o
  -7  -7   5      183.20      203.32      8.59 o
  -6  -7   5        1.00       -5.93      5.93 o
  -5  -7   5       18.38       12.52      6.17 o
  -4  -7   5       77.93       72.14      5.61 o
  -3  -7   5      548.26      547.60     12.07 o
  -2  -7   5        8.14       12.42      5.26 o
  -1  -7   5       54.07       63.65      4.44 o
   0  -7   5       59.69       58.40      4.78 o
   1  -7   5      170.62      168.38      8.52 o
   2  -7   5        5.93        2.74      5.16 o
   3  -7   5        1.95       -2.54      5.39 o
   4  -7   5        8.94        9.05      7.87 o
   5  -7   5        1.51        1.65      8.05 o
  -9  -6   5        7.04        7.96      8.15 o
  -8  -6   5       57.59       64.76      8.23 o
  -7  -6   5       10.15       14.06      6.11 o
  -6  -6   5       13.34        6.80      5.56 o
  -5  -6   5       97.61      102.28      6.29 o
  -4  -6   5      187.67      193.12      6.41 o
  -3  -6   5        2.30        1.06      4.70 o
  -2  -6   5       46.78       41.11      4.62 o
  -1  -6   5      113.21      122.49      4.95 o
   0  -6   5      432.31      428.84      9.17 o
   1  -6   5       21.89       30.69      4.34 o
   2  -6   5       45.30       39.92      4.76 o
   3  -6   5       12.79       11.86      4.82 o
   4  -6   5       48.18       52.22      5.55 o
   5  -6   5        4.01        3.37      7.54 o
   6  -6   5        0.67       -3.63      7.98 o
  -9  -5   5       79.73      102.69      8.80 o
  -8  -5   5        2.05       10.31      6.19 o
  -7  -5   5       44.01       38.41      7.89 o
  -6  -5   5        3.58        2.86      5.03 o
  -5  -5   5      512.07      518.04     15.70 o
  -4  -5   5      152.67      156.71      5.26 o
  -3  -5   5       51.28       56.36      4.40 o
  -2  -5   5      142.38      145.25      4.79 o
  -1  -5   5      603.38      591.20     11.17 o
   0  -5   5        3.70        0.86      3.50 o
   1  -5   5        4.74        4.02      3.97 o
   2  -5   5       33.00       29.36      3.99 o
   3  -5   5      233.57      235.71      6.76 o
   4  -5   5        8.20       12.34      4.72 o
   5  -5   5        0.11       -5.00      5.00 o
   6  -5   5        1.78       -4.58      7.38 o
   7  -5   5        4.14        8.64      8.06 o
 -10  -4   5        5.83        8.80     12.12 o
  -9  -4   5        0.96       10.50     10.88 o
  -8  -4   5        0.95        2.86      5.65 o
  -7  -4   5      235.00      243.50      8.20 o
  -6  -4   5       98.07      106.82      5.23 o
  -5  -4   5        9.47        7.03      3.54 o
  -4  -4   5      186.17      188.76      5.37 o
  -3  -4   5      947.18      947.95     11.14 o
  -2  -4   5      889.55      902.93     11.20 o
  -1  -4   5        3.20        4.49      1.48 o
   0  -4   5      101.35       98.25      3.20 o
   1  -4   5      242.84      236.73      5.88 o
   2  -4   5      723.75      729.81     10.93 o
   3  -4   5       87.54       95.66      4.69 o
   4  -4   5        0.91       -0.82      3.77 o
   5  -4   5       70.15       58.50      4.58 o
   6  -4   5       42.01       44.97      9.50 o
   7  -4   5        1.92       -2.87      7.06 o
   8  -4   5        0.43       -9.88      9.88 o
 -10  -3   5        0.92       13.50      8.40 o
  -9  -3   5        0.54       -7.25      7.25 o
  -8  -3   5       20.08       12.98      4.97 o
  -7  -3   5      104.41      112.69      6.29 o
  -6  -3   5        1.39        1.53      3.58 o
  -5  -3   5       75.75       81.50      3.92 o
  -4  -3   5        4.70       -0.92      3.02 o
  -3  -3   5     3072.54     3035.41     33.12 o
  -2  -3   5      102.30      117.20      3.20 o
  -1  -3   5      164.18      165.91      5.44 o
   0  -3   5       30.79       30.45      2.35 o
   1  -3   5     1343.09     1303.22     14.33 o
   2  -3   5       94.85       94.83      3.29 o
   3  -3   5      136.29      133.24      3.78 o
   4  -3   5       86.36       84.07      4.15 o
   5  -3   5      127.05      130.29      4.91 o
   6  -3   5        7.25        7.55      4.16 o
   7  -3   5        1.75       -2.02      5.67 o
   8  -3   5        0.70        6.92      9.81 o
 -10  -2   5        1.26       -5.18      7.93 o
  -9  -2   5        3.95       -0.61      6.06 o
  -8  -2   5       96.62      106.02      4.95 o
  -7  -2   5        3.75       -2.45      3.44 o
  -6  -2   5       31.00       39.29      4.05 o
  -5  -2   5      499.54      482.82      8.07 o
  -4  -2   5     2139.55     2135.67     29.47 o
  -3  -2   5        9.67       12.28      2.12 o
  -2  -2   5      161.15      182.75      4.24 o
  -1  -2   5      613.28      637.81      8.13 o
   0  -2   5     2858.76     3035.17     31.48 o
   1  -2   5      121.54      128.37      3.38 o
   2  -2   5       49.74       39.91      3.36 o
   3  -2   5       73.54       63.26      2.65 o
   4  -2   5      161.94      165.26      4.23 o
   5  -2   5       27.73       40.20      3.73 o
   6  -2   5       14.13       12.07      4.00 o
   7  -2   5        2.19       -0.67      4.76 o
   8  -2   5       13.72       -0.76      9.50 o
   9  -2   5        5.50       13.60     10.91 o
 -10  -1   5        6.27        1.38      7.37 o
  -9  -1   5       10.53        2.89      5.35 o
  -8  -1   5        4.38        7.18      4.62 o
  -7  -1   5        3.69        3.46      3.48 o
  -6  -1   5      103.82      105.89      3.75 o
  -5  -1   5      146.37      147.30      3.62 o
  -4  -1   5       18.39       20.65      2.25 o
  -3  -1   5        9.14       14.82      2.56 o
  -2  -1   5      218.36      214.16      3.65 o
  -1  -1   5     1546.18     1648.57     16.23 o
   0  -1   5      718.56      837.22      9.21 o
   1  -1   5       27.55       26.32      1.87 o
   2  -1   5       37.43       37.80      2.09 o
   3  -1   5      490.35      459.20      7.22 o
   4  -1   5      370.25      348.46      5.41 o
   5  -1   5        0.85       -3.08      3.08 o
   6  -1   5       48.19       43.11      3.90 o
   7  -1   5       64.01       71.63      8.05 o
   8  -1   5        2.53       -0.96      5.99 o
   9  -1   5        2.76        1.96     10.16 o
 -10   0   5       13.77       27.40      9.26 o
  -9   0   5        0.98       -4.56      4.56 o
  -8   0   5        1.90        2.71      4.10 o
  -7   0   5        0.71       -2.97      3.28 o
  -6   0   5      329.87      326.79      7.37 o
  -5   0   5       59.16       59.31      2.69 o
  -4   0   5      111.23      120.93      3.14 o
  -3   0   5       54.29       57.63      2.30 o
  -2   0   5     2188.66     2200.78     21.27 o
  -1   0   5      576.99      708.63      7.87 o
   0   0   5     1161.96     1412.58     13.35 o
   1   0   5     1078.39     1233.28     15.42 o
   2   0   5     2564.68     2615.62     28.56 o
   3   0   5       10.87        7.31      1.86 o
   4   0   5      393.39      387.92      6.43 o
   5   0   5       33.03       38.99      2.23 o
   6   0   5      223.99      217.69      4.85 o
   7   0   5        0.50       -2.68      5.38 o
   8   0   5        0.79       -2.85      7.60 o
   9   0   5        2.10       -3.89      7.94 o
  10   0   5        0.32       17.04     11.46 o
  -9   1   5        7.08        8.11      6.36 o
  -8   1   5       23.10       20.17      5.93 o
  -7   1   5       43.96       45.73      4.19 o
  -6   1   5       25.16       28.78      2.99 o
  -5   1   5      207.18      196.17      4.70 o
  -4   1   5      346.46      356.51      5.36 o
  -3   1   5      667.46      666.21      8.36 o
  -2   1   5      313.77      295.08      4.41 o
  -1   1   5      177.42      182.68      2.95 o
   0   1   5     1671.98     1855.90     18.03 o
   1   1   5     1254.34     1384.44     14.51 o
   2   1   5      490.29      485.06      5.77 o
   3   1   5      266.19      242.11      4.02 o
   4   1   5      151.14      145.45      3.62 o
   5   1   5      464.50      466.02      6.44 o
   6   1   5       93.55      100.70      4.30 o
   7   1   5        2.93       -0.81      3.66 o
   8   1   5        0.24       -5.70      5.70 o
   9   1   5        5.40        4.26      9.26 o
  10   1   5        0.05       -6.76      8.67 o
  -9   2   5        0.06        6.89      5.35 o
  -8   2   5        8.13       13.75      4.26 o
  -7   2   5       66.72       64.78      4.19 o
  -6   2   5        7.68        9.20      3.14 o
  -5   2   5       15.75       18.80      2.69 o
  -4   2   5      427.43      413.48      6.29 o
  -3   2   5      154.56      141.23      3.95 o
  -2   2   5       61.01       64.74      2.88 o
  -1   2   5       16.05       18.75      1.32 o
   0   2   5     2075.49     2141.83     21.59 o
   1   2   5      413.26      438.96      5.46 o
   2   2   5        1.79       -1.84      1.84 o
   3   2   5      243.48      246.94      3.72 o
   4   2   5      914.24      880.35      9.82 o
   5   2   5       41.81       42.31      2.24 o
   6   2   5       38.63       40.83      3.58 o
   7   2   5        0.84       -0.18      4.24 o
   8   2   5       42.27       52.39      5.42 o
   9   2   5        2.94        6.15      5.69 o
  10   2   5        1.28       -5.99      8.58 o
  -9   3   5        0.62        5.37     14.25 o
  -8   3   5        1.15        5.19      4.28 o
  -7   3   5       99.63      104.12      4.65 o
  -6   3   5      202.00      219.13      5.64 o
  -5   3   5      260.03      239.39      6.22 o
  -4   3   5        3.31       -2.53      2.53 o
  -3   3   5     1251.02     1191.80     21.60 o
  -2   3   5      293.83      283.19      4.79 o
  -1   3   5     1372.42     1320.67     16.34 o
   0   3   5      114.93      108.67      2.25 o
   1   3   5     1371.65     1400.84     17.56 o
   2   3   5      335.56      326.87      4.71 o
   3   3   5      119.47      105.84      2.67 o
   4   3   5       61.01       58.16      2.10 o
   5   3   5      624.26      582.93     12.29 o
   6   3   5       44.86       48.30      3.32 o
   7   3   5      108.35      104.68      5.24 o
   8   3   5       15.39       21.85      5.03 o
   9   3   5       13.70        9.82      5.70 o
  10   3   5        0.03        0.37      7.25 o
  -8   4   5        4.22       -0.88     15.10 o
  -7   4   5        2.44       -2.35      8.16 o
  -6   4   5       48.87       42.01      3.99 o
  -5   4   5        7.86        8.72      9.02 o
  -4   4   5       12.03       10.70      3.69 o
  -3   4   5        7.97        0.64      2.67 o
  -2   4   5      175.01      181.01     15.77 o
  -1   4   5      529.12      487.84      8.26 o
   0   4   5      165.25      149.44      2.82 o
   1   4   5       24.40       26.64      1.41 o
   2   4   5     1412.74     1419.75     16.67 o
   3   4   5      333.50      317.17      4.47 o
   4   4   5       22.06       24.60      2.11 o
   5   4   5        1.85       -1.29      2.27 o
   6   4   5      591.24      603.75     13.79 o
   7   4   5      115.60      120.24      7.04 o
   8   4   5        7.53       -3.76      6.80 o
   9   4   5        0.43       -0.81      6.29 o
  10   4   5        5.11        8.73      7.48 o
  -8   5   5        1.35        3.18      8.00 o
  -7   5   5        8.45        3.08      6.44 o
  -6   5   5        2.53        3.22      4.36 o
  -5   5   5       59.99       53.49      4.83 o
  -4   5   5        5.67        6.81      5.28 o
  -3   5   5      240.45      238.99     18.18 o
  -2   5   5      185.01      182.73      9.97 o
  -1   5   5     1124.19     1063.15     19.48 o
   0   5   5       77.44       77.33      2.92 o
   1   5   5      808.98      807.39      8.89 o
   2   5   5       14.79       17.52      2.31 o
   3   5   5      838.81      815.03     10.16 o
   4   5   5       10.49       12.79      1.93 o
   5   5   5      131.60      127.54      3.54 o
   6   5   5        1.68        2.44      3.20 o
   7   5   5       15.98       12.00      4.28 o
   8   5   5       10.80        3.52      5.51 o
   9   5   5        0.28        3.61      6.37 o
  10   5   5        0.81        0.94      9.14 o
  -7   6   5        1.65        2.87      6.58 o
  -6   6   5        7.92       -7.19      9.12 o
  -5   6   5       20.02       22.30      6.86 o
  -4   6   5       14.97       18.17      6.08 o
  -3   6   5      162.76      162.05      9.31 o
  -2   6   5        2.57        3.49      4.77 o
  -1   6   5      546.82      510.09     13.50 o
   0   6   5        6.64        8.69      3.79 o
   1   6   5      583.33      563.94      8.32 o
   2   6   5      363.20      344.61      5.01 o
   3   6   5      236.37      227.26      4.11 o
   4   6   5       97.93       98.85      3.16 o
   5   6   5      154.46      156.82      4.84 o
   6   6   5       51.36       50.31      3.81 o
   7   6   5        5.17        0.33      4.25 o
   8   6   5        4.44       -2.30      7.50 o
   9   6   5       38.16       40.87      6.72 o
  10   6   5        1.79        0.56      8.63 o
  -6   7   5        0.14        8.17      8.31 o
  -5   7   5        0.43       -0.13      7.34 o
  -4   7   5        9.46       14.00      6.62 o
  -3   7   5       38.71       38.93      6.47 o
  -2   7   5        0.27        5.32      5.47 o
  -1   7   5       54.61       56.63      6.11 o
   0   7   5        2.39        2.13      7.19 o
   1   7   5      350.84      328.90      9.59 o
   2   7   5        7.98       13.21      2.06 o
   3   7   5      337.92      332.16      5.72 o
   4   7   5        8.95       12.61      2.97 o
   5   7   5      209.08      210.73      5.57 o
   6   7   5        0.15       -3.31      3.52 o
   7   7   5       25.47       24.60      4.75 o
   8   7   5        0.56        4.52      5.81 o
   9   7   5       33.06       27.26      6.76 o
  10   7   5        6.68        9.22      8.61 o
  -5   8   5        0.19       11.31      8.28 o
  -4   8   5       70.97       71.71      8.22 o
  -3   8   5       28.90       51.72      7.38 o
  -2   8   5        8.36       11.94     13.25 o
  -1   8   5        2.78        7.23      9.12 o
   0   8   5      305.55      307.37     16.04 o
   1   8   5       74.72       73.48      5.14 o
   2   8   5       41.86       37.91      3.40 o
   3   8   5      111.27      108.84      3.75 o
   4   8   5      198.31      209.16     15.06 o
   5   8   5       49.68       40.15      9.16 o
   6   8   5        4.09        4.74      5.23 o
   7   8   5       14.92       19.97      7.17 o
   8   8   5       41.71       40.84      7.52 o
   9   8   5        0.65       -7.89      7.89 o
  10   8   5        5.29        1.79     14.01 o
  -4   9   5        0.08       -6.49     10.05 o
  -3   9   5        0.10       -4.45      7.78 o
  -2   9   5       44.43       35.39     11.91 o
  -1   9   5        7.85       -3.37     10.57 o
   0   9   5        1.58       -9.78      9.78 o
   1   9   5       21.06       17.90      3.30 o
   2   9   5       53.03       53.30      3.12 o
   3   9   5       10.54       19.29      4.39 o
   4   9   5       12.22       15.33      5.58 o
   5   9   5       71.06       80.45      7.18 o
   6   9   5       57.11       53.14      6.22 o
   7   9   5        3.64        2.95      7.56 o
   8   9   5        0.68        6.82     11.70 o
   9   9   5        1.76        6.09     12.87 o
  -3  10   5        0.77       -1.00     13.87 o
  -2  10   5       55.55       80.90     14.66 o
  -1  10   5       14.87       20.00     12.26 o
   0  10   5        0.92       -4.34     11.50 o
   1  10   5       12.18       15.51      4.01 o
   2  10   5      220.01      252.93     11.09 o
   3  10   5       37.18       50.57      6.87 o
   4  10   5       15.65       25.29      6.40 o
   5  10   5       10.92       21.84      7.00 o
   6  10   5       36.93       32.23      7.84 o
   7  10   5        9.52        9.07      8.38 o
   8  10   5        0.05       -7.40     11.95 o
  -1  11   5        0.02       -0.45     13.80 o
   0  11   5       22.47       -3.99     13.25 o
   1  11   5        6.88       11.37      7.72 o
   2  11   5        1.01        8.76      7.87 o
   3  11   5        1.71       -1.24      3.90 o
   4  11   5       39.83       27.75      7.09 o
   5  11   5        1.90       -7.19      7.19 o
   6  11   5        7.12        1.71      8.35 o
   7  11   5        0.67        0.59     11.81 o
   1  12   5        3.18       -4.96      8.83 o
   2  12   5        0.67       -3.45      8.81 o
   3  12   5        0.82      -11.70     11.70 o
   4  12   5       27.16       36.84      7.54 o
   5  12   5        4.89        3.07      8.08 o
  -6  -9   6       13.86        8.45      8.65 o
  -5  -9   6       62.65       45.23      8.67 o
  -4  -9   6       13.90       13.11      9.00 o
  -3  -9   6       21.71       20.68      7.22 o
  -2  -9   6       13.38       12.56      8.16 o
  -1  -9   6       43.23       28.20      8.20 o
   0  -9   6        1.10        6.18      8.90 o
   1  -9   6        1.29        6.43      8.54 o
  -7  -8   6        6.94       15.08      8.79 o
  -6  -8   6       42.09       27.95      8.42 o
  -5  -8   6       11.08       21.67      7.96 o
  -4  -8   6       39.10       39.14      8.62 o
  -3  -8   6        1.71        9.02      6.42 o
  -2  -8   6       73.94       80.67      6.22 o
  -1  -8   6        3.84        6.47      5.66 o
   0  -8   6       54.23       59.88      9.65 o
   1  -8   6        0.36       -4.13      7.50 o
   2  -8   6       35.84       48.34     18.64 o
   3  -8   6        0.38        5.61      9.14 o
  -8  -7   6       24.10       32.17      8.94 o
  -7  -7   6       36.45       38.14     10.27 o
  -6  -7   6        6.19       -6.34      6.34 o
  -5  -7   6      210.08      220.56      8.79 o
  -4  -7   6        7.19        8.99      6.18 o
  -3  -7   6      278.67      275.51      9.55 o
  -2  -7   6       55.80       57.46      6.30 o
  -1  -7   6      153.49      171.20      7.66 o
   0  -7   6        3.88        4.37      5.22 o
   1  -7   6       67.83       77.23      6.40 o
   2  -7   6       14.16        6.15      6.33 o
   3  -7   6       12.05        4.56      8.05 o
   4  -7   6        0.23       -3.33     11.14 o
  -8  -6   6       11.56       -2.44      8.10 o
  -7  -6   6       10.29        2.12      6.57 o
  -6  -6   6       74.74       79.01      6.82 o
  -5  -6   6        6.80        4.33      5.31 o
  -4  -6   6      256.88      229.09      8.29 o
  -3  -6   6      105.82      122.00      6.64 o
  -2  -6   6       90.23       94.03      6.33 o
  -1  -6   6        0.58        5.97      5.24 o
   0  -6   6      195.41      184.63      7.38 o
   1  -6   6       98.62       94.76      6.17 o
   2  -6   6       67.17       58.69      5.78 o
   3  -6   6        0.02       -0.48      7.73 o
   4  -6   6       24.98       28.53      7.95 o
   5  -6   6        1.92        0.87      8.25 o
  -9  -5   6       11.77        2.95      9.67 o
  -8  -5   6        6.11       -6.51      7.73 o
  -7  -5   6      143.69      144.43      7.60 o
  -6  -5   6        0.46        2.16      5.66 o
  -5  -5   6      251.83      247.40      8.76 o
  -4  -5   6        3.91        1.06      5.00 o
  -3  -5   6      365.88      362.68      9.61 o
  -2  -5   6        9.36        8.74      4.93 o
  -1  -5   6      613.86      602.49     12.47 o
   0  -5   6      150.24      142.17      6.29 o
   1  -5   6      103.91      104.48      6.84 o
   2  -5   6        7.74        4.36      4.48 o
   3  -5   6       40.31       43.00      5.46 o
   4  -5   6        8.51       14.16      6.05 o
   5  -5   6       12.88        5.53      7.55 o
   6  -5   6        0.12        6.12      8.12 o
  -9  -4   6       12.86        4.74      7.31 o
  -8  -4   6       59.42       59.12      7.78 o
  -7  -4   6        5.64       -1.59      5.71 o
  -6  -4   6       69.73       68.34      5.89 o
  -5  -4   6      397.36      377.79      8.65 o
  -4  -4   6      132.38      139.22      5.49 o
  -3  -4   6      104.86      118.41      5.09 o
  -2  -4   6        5.99        8.58      3.49 o
  -1  -4   6      691.20      696.55      9.49 o
   0  -4   6      500.72      495.19     10.18 o
   1  -4   6      137.43      138.48      7.18 o
   2  -4   6       22.88       16.57      4.45 o
   3  -4   6       55.94       57.10      4.51 o
   4  -4   6      195.04      199.85     11.53 o
   5  -4   6       11.12       12.27      5.19 o
   6  -4   6        6.28       11.91      7.52 o
   7  -4   6        7.89        8.35      7.87 o
  -9  -3   6       13.02        8.00      6.99 o
  -8  -3   6        0.33        2.94      5.44 o
  -7  -3   6       44.67       44.07      5.17 o
  -6  -3   6       54.01       49.51      4.38 o
  -5  -3   6      189.81      186.64      6.14 o
  -4  -3   6        0.94       -3.62      3.62 o
  -3  -3   6       22.96       19.42      3.35 o
  -2  -3   6       27.59       25.28      3.37 o
  -1  -3   6     1621.39     1648.12     18.62 o
   0  -3   6       16.60       11.27      2.76 o
   1  -3   6      708.37      738.31     11.09 o
   2  -3   6        5.59        5.18      3.32 o
   3  -3   6      374.90      349.54     10.63 o
   4  -3   6       11.69       12.67      3.97 o
   5  -3   6      174.65      165.78      6.48 o
   6  -3   6       28.67       30.31      5.41 o
   7  -3   6        5.33       14.63      8.02 o
   8  -3   6        0.79        2.82     10.67 o
  -9  -2   6        2.50       -1.07      7.44 o
  -8  -2   6        8.27       -0.74      4.81 o
  -7  -2   6       25.05       22.66      4.21 o
  -6  -2   6      472.91      468.01      8.60 o
  -5  -2   6        0.40       -3.39      3.39 o
  -4  -2   6      138.18      140.79      4.86 o
  -3  -2   6      673.92      656.41     10.01 o
  -2  -2   6     2196.21     2325.39     25.73 o
  -1  -2   6        7.10       13.57      2.19 o
   0  -2   6      128.84      134.62      5.60 o
   1  -2   6      425.11      399.31      7.04 o
   2  -2   6      765.79      713.15     10.56 o
   3  -2   6       17.13       12.99      3.04 o
   4  -2   6       77.39       73.37      4.20 o
   5  -2   6       33.31       31.96      4.59 o
   6  -2   6       19.11       11.57      4.87 o
   7  -2   6        1.14       -2.08      5.29 o
   8  -2   6        0.04      -10.19     10.19 o
  -9  -1   6        4.78        0.57      6.28 o
  -8  -1   6       36.12       40.98      4.60 o
  -7  -1   6       61.51       62.35      4.38 o
  -6  -1   6       16.34       11.47      3.57 o
  -5  -1   6       84.87       83.93      3.81 o
  -4  -1   6      385.78      403.23      6.52 o
  -3  -1   6      474.12      482.13      6.67 o
  -2  -1   6        1.16        6.28      2.03 o
  -1  -1   6      501.15      519.49      6.13 o
   0  -1   6      361.58      358.68      4.87 o
   1  -1   6      520.95      515.32      7.81 o
   2  -1   6       88.92       91.88      3.04 o
   3  -1   6      215.66      226.73      4.82 o
   4  -1   6       82.85       85.62      4.01 o
   5  -1   6       45.83       50.35      4.45 o
   6  -1   6       17.92       17.70      4.52 o
   7  -1   6        7.52        6.70      4.94 o
   8  -1   6       18.13       22.92      8.20 o
   9  -1   6        6.05       20.48     11.57 o
  -9   0   6        0.23       -0.58      7.08 o
  -8   0   6       61.56       74.45      5.63 o
  -7   0   6        0.37        0.45      3.96 o
  -6   0   6       40.78       40.63      4.70 o
  -5   0   6       17.80       21.19      3.34 o
  -4   0   6      983.77      976.69     12.21 o
  -3   0   6        0.79        0.06      2.18 o
  -2   0   6      189.89      185.35      3.70 o
  -1   0   6      111.71      116.95      2.83 o
   0   0   6     2421.23     2694.82     25.98 o
   1   0   6      175.14      202.91      3.77 o
   2   0   6       12.94        7.80      1.80 o
   3   0   6      334.61      335.05      5.58 o
   4   0   6      434.68      408.85      6.64 o
   5   0   6        9.62        5.83      3.29 o
   6   0   6        2.99        2.61      4.58 o
   7   0   6       15.99        8.73      5.71 o
   8   0   6       32.13       23.09     10.05 o
   9   0   6        1.37        6.72      8.62 o
  -9   1   6        6.72        3.08      5.76 o
  -8   1   6        0.09        6.10      4.57 o
  -7   1   6        5.79       -1.14      4.20 o
  -6   1   6      115.86      129.06      6.67 o
  -5   1   6      163.45      171.13      4.60 o
  -4   1   6       23.60       21.51      2.66 o
  -3   1   6       28.30       27.00      2.26 o
  -2   1   6     1025.87     1075.86     11.55 o
  -1   1   6     1743.82     1858.08     20.23 o
   0   1   6        1.79        4.07      1.62 o
   1   1   6       65.92       65.65      2.24 o
   2   1   6      740.40      727.78      8.37 o
   3   1   6      827.26      811.87      9.78 o
   4   1   6      105.98      103.68      3.52 o
   5   1   6        1.20        6.04      3.26 o
   6   1   6       44.50       46.28      4.13 o
   7   1   6       53.26       58.48      5.97 o
   8   1   6        1.26       -1.00      6.92 o
   9   1   6        4.41       13.21      8.37 o
  -9   2   6        2.78        2.71      5.45 o
  -8   2   6        8.52        3.77      4.85 o
  -7   2   6        2.75        3.95      3.86 o
  -6   2   6       33.66       37.61      3.66 o
  -5   2   6      120.03      112.68      5.45 o
  -4   2   6       28.11       33.36      2.96 o
  -3   2   6      172.42      162.17      3.85 o
  -2   2   6      584.20      560.36      6.87 o
  -1   2   6        8.43        4.76      1.67 o
   0   2   6      158.73      172.04      3.65 o
   1   2   6      154.84      161.80      3.44 o
   2   2   6     1961.72     1982.62     23.33 o
   3   2   6       76.49       77.56      2.57 o
   4   2   6      247.22      236.20      4.71 o
   5   2   6      112.61      116.90      4.21 o
   6   2   6      151.85      162.25      7.67 o
   7   2   6        2.35       -3.39      5.42 o
   8   2   6        1.16        2.53      9.43 o
   9   2   6        0.79        9.17      8.97 o
  10   2   6        0.88        4.71      9.31 o
  -8   3   6       22.79       31.41      8.35 o
  -7   3   6       20.46       20.01      3.81 o
  -6   3   6        0.48       -2.80      2.80 o
  -5   3   6      177.17      164.22      5.74 o
  -4   3   6      438.29      436.05      6.68 o
  -3   3   6     1057.60      972.92     12.60 o
  -2   3   6      110.19      112.99      2.48 o
  -1   3   6      516.29      475.10      5.45 o
   0   3   6      531.48      519.48      6.35 o
   1   3   6     1938.53     1872.73     28.51 o
   2   3   6       69.44       73.85      2.37 o
   3   3   6       36.28       38.91      2.25 o
   4   3   6      206.95      205.65      5.61 o
   5   3   6      197.15      181.08      7.21 o
   6   3   6        1.26        0.34      3.90 o
   7   3   6       53.39       52.99      4.91 o
   8   3   6        2.39        6.76      5.25 o
   9   3   6       17.44       20.41      7.55 o
  10   3   6        0.17       -6.01      9.06 o
  -8   4   6        1.70        6.65      7.78 o
  -7   4   6        7.02        4.79      7.02 o
  -6   4   6        1.18       -0.23      3.90 o
  -5   4   6       47.00       51.17      4.34 o
  -4   4   6      263.27      268.17      9.73 o
  -3   4   6        1.46        1.72      3.19 o
  -2   4   6      252.17      242.85      5.47 o
  -1   4   6       37.40       41.35      2.74 o
   0   4   6      208.18      201.11      2.95 o
   1   4   6      345.14      332.65      4.56 o
   2   4   6       62.64       71.13      2.31 o
   3   4   6      245.42      237.81      4.32 o
   4   4   6      530.33      529.42      9.53 o
   5   4   6       61.15       63.78      3.03 o
   6   4   6       10.47        9.76      3.28 o
   7   4   6        8.94        9.72      4.52 o
   8   4   6      137.06      146.53      6.59 o
   9   4   6       18.02       12.33      6.06 o
  10   4   6        6.03        4.23      8.38 o
  -7   5   6        0.01        5.03      6.94 o
  -6   5   6        0.16        0.23      4.75 o
  -5   5   6       91.19       95.84      7.44 o
  -4   5   6        3.03       -7.23      7.23 o
  -3   5   6       48.43       50.74      7.61 o
  -2   5   6        8.23        8.97      3.75 o
  -1   5   6      920.02      853.55     19.35 o
   0   5   6      145.94      129.67      3.82 o
   1   5   6      212.26      203.51      3.46 o
   2   5   6       59.92       64.30      2.23 o
   3   5   6      580.69      574.62      7.74 o
   4   5   6        3.05       -0.91      2.24 o
   5   5   6       24.49       22.00      3.06 o
   6   5   6       51.85       53.36      3.60 o
   7   5   6       83.46       77.06      5.26 o
   8   5   6        0.75       -1.33      5.21 o
   9   5   6        0.34       -4.15      5.89 o
  10   5   6        1.69        2.19      7.65 o
  -7   6   6        3.21        0.95      7.08 o
  -6   6   6        3.02        0.52      9.43 o
  -5   6   6        0.31        0.14      8.54 o
  -4   6   6       14.15       21.58      8.40 o
  -3   6   6      200.23      178.76     11.70 o
  -2   6   6      186.53      177.80     11.19 o
  -1   6   6       81.20       85.92      8.71 o
   0   6   6        0.20       -1.28      3.55 o
   1   6   6      640.65      585.36      8.83 o
   2   6   6      101.60      107.88      3.01 o
   3   6   6      194.99      186.93      4.73 o
   4   6   6       33.97       34.07      3.25 o
   5   6   6      192.08      188.26      5.39 o
   6   6   6       36.40       35.11      3.86 o
   7   6   6        6.87        2.18      6.58 o
   8   6   6        0.11       -6.29      6.29 o
   9   6   6        1.77        6.80      6.79 o
  10   6   6        2.43        0.25      7.86 o
  -6   7   6        7.05        7.23     10.88 o
  -5   7   6        0.65        9.81      9.95 o
  -4   7   6        1.34        1.79      8.57 o
  -3   7   6       20.11       18.03      6.73 o
  -2   7   6       12.30       10.50      6.10 o
  -1   7   6        6.47        8.45      5.74 o
   0   7   6       22.60       11.01      3.92 o
   1   7   6      319.58      317.67      7.28 o
   2   7   6        3.30        2.62      2.37 o
   3   7   6       64.88       59.56      3.18 o
   4   7   6        5.94        7.44      3.52 o
   5   7   6      279.64      264.90      8.52 o
   6   7   6        0.70       -2.70      4.06 o
   7   7   6        1.26        2.89      5.10 o
   8   7   6        0.35       -2.28      7.01 o
   9   7   6        8.37       13.87      8.22 o
  10   7   6        0.07        1.58     14.46 o
  -5   8   6        6.07       19.93     11.15 o
  -4   8   6        9.65        5.13     12.10 o
  -3   8   6        5.13        5.95      7.29 o
  -2   8   6       87.11       83.21      9.42 o
  -1   8   6      106.15      140.97     12.46 o
   0   8   6      104.83      104.58     10.88 o
   1   8   6        9.59        4.91      2.81 o
   2   8   6      204.44      194.71      4.68 o
   3   8   6       92.61      103.68      4.24 o
   4   8   6      144.29      146.21      5.99 o
   5   8   6        8.18        8.79      4.98 o
   6   8   6       33.44       43.04      5.84 o
   7   8   6        4.96       -3.54     12.48 o
   8   8   6        5.04        9.60     11.26 o
   9   8   6        0.80       -0.24     13.22 o
  -4   9   6        5.50       11.24      8.98 o
  -3   9   6        0.02        1.49      8.19 o
  -2   9   6        2.22        0.07     11.50 o
  -1   9   6        2.07      -10.64     10.64 o
   0   9   6       59.95       47.02     11.02 o
   1   9   6        1.25        0.51      2.81 o
   2   9   6       21.63       22.46      3.34 o
   3   9   6       47.49       50.75      4.61 o
   4   9   6       53.81       62.37      5.37 o
   5   9   6        3.60       14.94      7.34 o
   6   9   6        0.07        3.25      6.19 o
   7   9   6       45.87       46.48      8.31 o
   8   9   6       14.93        8.78     12.26 o
   9   9   6        0.43        9.36     13.63 o
  -3  10   6        1.32        7.30     14.56 o
  -2  10   6       20.12       31.53     13.74 o
  -1  10   6        1.44       30.95     12.84 o
   0  10   6       53.85       67.78     12.87 o
   1  10   6       10.56       10.26      3.86 o
   2  10   6       35.60       44.86      7.32 o
   3  10   6       23.89       22.86      5.18 o
   4  10   6       78.03       87.31      4.98 o
   5  10   6       36.10       42.18      6.20 o
   6  10   6       46.12       49.75      6.86 o
   7  10   6       11.01       24.51     11.64 o
   8  10   6        5.07      -12.32     12.32 o
  -1  11   6        2.96        3.06     14.08 o
   0  11   6       29.42       41.55     14.01 o
   1  11   6        1.14       -1.86     11.51 o
   2  11   6       12.98        8.90      8.66 o
   3  11   6        1.50      -10.33     10.33 o
   4  11   6        2.00       -3.99      6.41 o
   5  11   6        0.61        0.97      7.78 o
   6  11   6       21.30       18.17      8.65 o
   7  11   6        0.03       16.56     12.26 o
   2  12   6        4.71        5.47     14.18 o
   3  12   6        5.25        9.36     12.19 o
   4  12   6        9.24        2.62     12.53 o
  -4  -9   7       10.45        7.68     11.00 o
  -3  -9   7       72.68       80.34      8.42 o
  -2  -9   7        2.17       21.73      8.95 o
  -1  -9   7        3.01        0.71      9.39 o
  -6  -8   7        0.49       -7.21      8.63 o
  -5  -8   7       22.60       19.60      8.81 o
  -4  -8   7       84.04       65.97      9.07 o
  -3  -8   7        1.00        0.46      8.19 o
  -2  -8   7        0.01       -9.08      9.08 o
  -1  -8   7        4.64        0.40      7.23 o
   0  -8   7       48.00       35.78     11.23 o
   1  -8   7        0.25       -2.46      8.18 o
   2  -8   7        0.01        1.67      9.72 o
  -7  -7   7        9.92        0.81      9.08 o
  -6  -7   7       66.80       66.79      8.88 o
  -5  -7   7      145.13      158.94     10.93 o
  -4  -7   7       12.73       15.76      6.72 o
  -3  -7   7       78.57       80.29      7.28 o
  -2  -7   7        9.81       19.50      7.21 o
  -1  -7   7      286.01      311.13     10.37 o
   0  -7   7        1.84        5.98      5.78 o
   1  -7   7        0.26      -10.19     11.23 o
   2  -7   7        1.52       -4.56      8.45 o
   3  -7   7       21.78       23.07     19.28 o
  -8  -6   7        2.67      -10.93     13.38 o
  -7  -6   7       16.65       19.59      7.68 o
  -6  -6   7       92.26       91.19      7.69 o
  -5  -6   7        8.87        5.40      6.39 o
  -4  -6   7        4.77        9.78      6.32 o
  -3  -6   7       57.25       61.07      6.59 o
  -2  -6   7      354.61      326.16     10.03 o
  -1  -6   7       41.71       50.31      6.39 o
   0  -6   7        2.62       -6.09      6.48 o
   1  -6   7        2.99        8.86      5.70 o
   2  -6   7       84.14       91.35      6.75 o
   3  -6   7       17.75       23.21      8.05 o
   4  -6   7        0.15       13.73      8.49 o
   5  -6   7        2.64       -4.50      8.86 o
  -8  -5   7        0.23       -9.93      9.93 o
  -7  -5   7       73.09       80.68      8.71 o
  -6  -5   7        3.66       -3.67      6.19 o
  -5  -5   7       29.42       33.39      6.22 o
  -4  -5   7       21.07       20.72      5.86 o
  -3  -5   7      553.40      529.94     14.00 o
  -2  -5   7       11.24       12.46      5.58 o
  -1  -5   7       36.77       36.65      5.64 o
   0  -5   7        6.58        3.04      5.34 o
   1  -5   7      409.48      392.19     11.72 o
   2  -5   7       50.26       39.92      5.67 o
   3  -5   7        0.77       -5.80      5.80 o
   4  -5   7       11.72        9.78      6.95 o
   5  -5   7        6.79       -4.11     17.93 o
   6  -5   7        0.09       -4.81      8.68 o
  -8  -4   7       14.90        6.84      7.23 o
  -7  -4   7       12.58        0.93      7.30 o
  -6  -4   7       98.58      100.96      7.74 o
  -5  -4   7       89.51       88.15      6.47 o
  -4  -4   7      445.08      445.25     11.38 o
  -3  -4   7      210.75      187.24      6.42 o
  -2  -4   7        0.59        1.97      4.96 o
  -1  -4   7      298.64      310.20      8.99 o
   0  -4   7      136.35      154.89     10.17 o
   1  -4   7      285.16      267.00     10.01 o
   2  -4   7       60.73       53.97      6.23 o
   3  -4   7      121.21      104.44      6.31 o
   4  -4   7        7.17        1.08      5.48 o
   5  -4   7        0.46       -0.56      6.33 o
   6  -4   7       24.11       23.96      8.53 o
  -9  -3   7       12.48       15.42      7.51 o
  -8  -3   7        6.51       -3.77      6.72 o
  -7  -3   7       28.89       37.77      9.17 o
  -6  -3   7       22.34       20.38      4.84 o
  -5  -3   7      265.68      256.64      7.73 o
  -4  -3   7        8.91       17.24      3.97 o
  -3  -3   7       22.31       19.25      3.80 o
  -2  -3   7       42.75       38.59      4.50 o
  -1  -3   7      356.42      329.11      7.07 o
   0  -3   7       16.95       16.66      3.97 o
   1  -3   7      213.98      216.28      7.21 o
   2  -3   7       50.40       50.68      5.70 o
   3  -3   7      407.43      415.42     11.64 o
   4  -3   7        2.90        6.08      4.97 o
   5  -3   7       36.79       18.70      5.46 o
   6  -3   7        2.29       -1.62      8.88 o
   7  -3   7       35.66       24.24      8.24 o
  -9  -2   7        0.22       -4.61      6.95 o
  -8  -2   7       12.09        4.21      6.47 o
  -7  -2   7       28.58       29.33      5.22 o
  -6  -2   7      125.28      121.65      8.49 o
  -5  -2   7       37.19       37.92      4.03 o
  -4  -2   7      601.03      595.39     10.07 o
  -3  -2   7       57.57       58.37      3.47 o
  -2  -2   7      746.77      777.71     11.72 o
  -1  -2   7      184.40      190.43      4.54 o
   0  -2   7      526.07      545.68     10.42 o
   1  -2   7       83.45       96.92      3.99 o
   2  -2   7      515.21      522.03     10.69 o
   3  -2   7      139.78      143.80      9.94 o
   4  -2   7       44.08       33.19      5.51 o
   5  -2   7       19.43       15.51      5.01 o
   6  -2   7       41.67       46.45      5.83 o
   7  -2   7        5.74       11.53      8.36 o
   8  -2   7        0.06        2.89     11.39 o
  -9  -1   7        1.58        0.69      7.72 o
  -8  -1   7       12.25        9.96      5.64 o
  -7  -1   7        5.18        1.46      4.69 o
  -6  -1   7      123.92      133.48      5.50 o
  -5  -1   7      111.28      107.91      4.59 o
  -4  -1   7      173.27      169.83      4.92 o
  -3  -1   7      402.55      378.69      6.48 o
  -2  -1   7      381.67      407.17      6.57 o
  -1  -1   7      236.25      246.33      4.66 o
   0  -1   7      135.55      160.28      3.41 o
   1  -1   7      729.90      741.18     10.19 o
   2  -1   7       92.38       91.11      3.77 o
   3  -1   7       19.91       15.87      3.92 o
   4  -1   7        3.36       -4.26      4.69 o
   5  -1   7      155.18      173.83      6.41 o
   6  -1   7       26.85       25.80      5.18 o
   7  -1   7        0.13       -4.25      6.51 o
   8  -1   7        0.56        4.94      8.91 o
  -9   0   7        3.29       -3.66      6.47 o
  -8   0   7       30.45       33.15      5.15 o
  -7   0   7        1.13       -4.38      4.38 o
  -6   0   7      108.17      112.10      5.05 o
  -5   0   7       14.23       14.40      3.73 o
  -4   0   7      575.06      558.23      8.79 o
  -3   0   7       81.20       89.88      3.10 o
  -2   0   7      644.77      662.56      8.47 o
  -1   0   7       66.83       74.87      2.71 o
   0   0   7      673.29      711.20      8.78 o
   1   0   7       49.46       49.12      2.62 o
   2   0   7      526.89      506.86      8.07 o
   3   0   7        7.77        4.17      2.94 o
   4   0   7      183.50      192.40      6.55 o
   5   0   7       44.65       42.82      5.46 o
   6   0   7       15.46        8.50      4.60 o
   7   0   7       11.06        7.15      6.23 o
   8   0   7        1.66       -8.30     10.48 o
   9   0   7        3.09       16.28      9.41 o
  -8   1   7        2.12        3.35      6.02 o
  -7   1   7       29.47       27.37      4.35 o
  -6   1   7       28.19       26.60      4.36 o
  -5   1   7       59.11       56.22      4.29 o
  -4   1   7      241.96      233.54      5.31 o
  -3   1   7      211.69      212.35      4.12 o
  -2   1   7      201.81      210.34      4.15 o
  -1   1   7      155.18      155.58      3.59 o
   0   1   7     1040.58     1056.99     12.16 o
   1   1   7      797.01      821.80     10.74 o
   2   1   7      100.07      106.99      4.72 o
   3   1   7      102.36      110.15      4.76 o
   4   1   7       92.14       97.11      4.22 o
   5   1   7      109.54      105.90      5.15 o
   6   1   7        0.07        1.47      4.19 o
   7   1   7       18.79       21.13      6.18 o
   8   1   7        6.23       12.17      6.87 o
   9   1   7        3.43       -8.73      8.73 o
  -8   2   7        6.24        4.42      5.39 o
  -7   2   7        0.43       -2.96      4.06 o
  -6   2   7       50.22       49.11      4.78 o
  -5   2   7        4.91        2.38      2.96 o
  -4   2   7       19.70       22.79      2.84 o
  -3   2   7       19.81       16.20      2.40 o
  -2   2   7      575.26      566.38      7.25 o
  -1   2   7      312.70      299.46      4.71 o
   0   2   7      157.25      165.07      3.50 o
   1   2   7        8.77        9.27      2.17 o
   2   2   7      458.17      465.96      6.86 o
   3   2   7      238.74      224.20      6.98 o
   4   2   7      420.15      417.45      7.91 o
   5   2   7        0.03       -3.76      3.76 o
   6   2   7      140.08      132.75     13.88 o
   7   2   7       20.51       11.50      8.65 o
   8   2   7        2.08        3.12      7.80 o
   9   2   7        1.69        2.26      8.71 o
  -8   3   7        0.39       -8.34      8.34 o
  -7   3   7        2.56       10.38      7.81 o
  -6   3   7       43.25       43.39      3.58 o
  -5   3   7      130.08      120.04      4.22 o
  -4   3   7       26.93       28.40      3.17 o
  -3   3   7       47.10       44.87      3.15 o
  -2   3   7      430.40      408.23      5.61 o
  -1   3   7     1602.62     1499.34     17.81 o
   0   3   7      469.76      480.14      6.26 o
   1   3   7       36.76       39.74      2.20 o
   2   3   7      263.66      255.31      4.69 o
   3   3   7      864.42      820.94     10.69 o
   4   3   7       76.83       74.16      3.41 o
   5   3   7       33.65       37.65      4.02 o
   6   3   7       24.65       30.09      5.21 o
   7   3   7       13.01        2.85      5.71 o
   8   3   7        2.88        2.10      7.60 o
   9   3   7        2.95      -11.51     12.50 o
  -7   4   7       21.52       19.42      7.91 o
  -6   4   7       13.30        3.75      5.20 o
  -5   4   7       28.14       18.35      4.63 o
  -4   4   7        6.36        3.36      3.00 o
  -3   4   7      132.51      125.42      9.03 o
  -2   4   7      332.93      312.81      5.92 o
  -1   4   7      155.96      155.91      3.44 o
   0   4   7      875.96      846.34     10.55 o
   1   4   7       20.82       19.16      1.99 o
   2   4   7       79.59       84.52      2.76 o
   3   4   7       58.09       66.45      2.77 o
   4   4   7      357.64      361.13     11.43 o
   5   4   7      156.24      155.88      4.93 o
   6   4   7       58.55       63.03      5.29 o
   7   4   7       12.90       11.41      5.62 o
   8   4   7        3.37        6.69     11.39 o
   9   4   7        1.77        7.54      7.26 o
  -7   5   7        8.38       13.43      7.85 o
  -6   5   7        0.10        4.97     12.12 o
  -5   5   7       21.27       11.05      5.26 o
  -4   5   7        3.64        7.92      8.19 o
  -3   5   7      209.94      210.33      8.14 o
  -2   5   7        0.53       -0.80      3.35 o
  -1   5   7        1.15        1.07      4.71 o
   0   5   7        8.52        5.11      2.09 o
   1   5   7      744.82      703.93      9.79 o
   2   5   7        0.56       -0.09      2.32 o
   3   5   7       31.40       34.29      3.79 o
   4   5   7       30.08       24.25      3.22 o
   5   5   7      182.10      184.83      6.44 o
   6   5   7        2.32        6.39      3.88 o
   7   5   7        8.19       14.01      4.98 o
   8   5   7       16.61       16.55      5.59 o
   9   5   7       10.09        3.61      6.27 o
  -6   6   7        2.18       -3.68     10.16 o
  -5   6   7       23.17        5.40      9.54 o
  -4   6   7       31.91       41.48      9.47 o
  -3   6   7       14.53       13.05      8.19 o
  -2   6   7        1.92        6.47      7.81 o
  -1   6   7      376.63      379.84     16.59 o
   0   6   7      253.92      235.07      6.31 o
   1   6   7        0.70       -0.29      2.26 o
   2   6   7       15.19       13.76      2.40 o
   3   6   7      355.57      327.93      7.26 o
   4   6   7       50.01       51.12      4.73 o
   5   6   7        0.41       -2.38      3.76 o
   6   6   7        5.96        8.08      3.59 o
   7   6   7       73.35       76.46      6.24 o
   8   6   7       10.48       -6.12      6.12 o
   9   6   7        0.02        1.70      7.17 o
  -5   7   7        5.83        5.54     10.26 o
  -4   7   7        5.28       -6.82      9.47 o
  -3   7   7       31.24       34.01      9.50 o
  -2   7   7       13.38        6.99      8.71 o
  -1   7   7       70.10       85.82     10.05 o
   0   7   7       20.39       14.05      5.27 o
   1   7   7       26.74       28.98      3.39 o
   2   7   7       43.96       39.27      3.29 o
   3   7   7      167.02      184.77      6.65 o
   4   7   7       13.38        9.24      5.19 o
   5   7   7        0.70       -0.87      4.19 o
   6   7   7        0.55        2.37      4.67 o
   7   7   7       75.50       81.35      8.09 o
   8   7   7        4.95        5.74      9.86 o
   9   7   7        5.22       10.09      7.26 o
  -5   8   7        4.63       -0.24     11.08 o
  -4   8   7        7.62        0.79     10.50 o
  -3   8   7       14.27       20.28     10.40 o
  -2   8   7       84.49       74.15     11.19 o
   1   8   7       86.14       89.94      4.14 o
   2   8   7      183.47      162.36      4.57 o
   3   8   7       21.61       20.70      4.58 o
   4   8   7       27.37       28.94      4.90 o
   5   8   7       26.03       30.48      4.61 o
   6   8   7       40.11       42.17      5.50 o
   7   8   7        3.34       -2.78      9.64 o
   8   8   7        0.10       -7.96      8.37 o
   9   8   7        0.40        2.49     10.45 o
  -4   9   7       12.82       12.70     12.12 o
  -3   9   7        0.13       19.48     11.33 o
   1   9   7       16.33       17.01      3.57 o
   2   9   7       36.28       33.51      4.38 o
   3   9   7       25.20       27.60      5.77 o
   4   9   7       26.68       29.67      5.19 o
   5   9   7       16.33       12.97      4.80 o
   6   9   7       26.83       26.27      5.40 o
   7   9   7        0.11       -7.26      7.94 o
   8   9   7        1.44        1.25      9.09 o
  -1  10   7        9.15       21.24     13.77 o
   0  10   7       64.05       94.63     14.46 o
   1  10   7       17.58       29.43      8.19 o
   2  10   7        7.01        7.88      8.61 o
   3  10   7        2.34       11.19      9.81 o
   4  10   7       75.86       95.64      7.42 o
   5  10   7       14.00       11.76      6.00 o
   6  10   7        5.48       11.19      6.86 o
   7  10   7        6.54       -2.14     12.79 o
   0  11   7       11.76        7.06     14.60 o
   2  11   7       61.49       64.65     10.74 o
   3  11   7        4.03        9.02     10.77 o
   4  11   7        0.59       -6.51      6.51 o
   5  11   7        0.02       -4.32      7.54 o
   6  11   7        3.54        9.22     10.45 o
  -4  -8   8       23.08       15.22      9.37 o
  -3  -8   8       24.46       26.23      9.32 o
  -2  -8   8       25.29       26.24     14.90 o
  -1  -8   8        4.03       15.26      8.05 o
   0  -8   8       11.62       23.21      9.14 o
  -6  -7   8        1.41       -5.29      9.02 o
  -5  -7   8        7.49        0.86      8.74 o
  -4  -7   8       46.92       30.57      8.85 o
  -3  -7   8      106.45      104.66     11.78 o
  -2  -7   8       19.59       18.36     11.17 o
  -1  -7   8        0.47        6.49      8.55 o
   0  -7   8        8.28       11.85      8.73 o
   1  -7   8       81.32       82.93      8.31 o
   2  -7   8        4.39       13.55      9.57 o
  -7  -6   8        5.76       -8.96      8.96 o
  -6  -6   8       11.04        5.68      7.38 o
  -5  -6   8       39.40       56.55     10.71 o
  -4  -6   8      173.23      158.14      8.46 o
  -3  -6   8        0.19        6.82      6.52 o
  -2  -6   8       39.52       39.83      7.22 o
  -1  -6   8       29.12       25.16      6.76 o
   0  -6   8      102.80      113.77      7.84 o
   1  -6   8        1.40        6.27      8.12 o
   2  -6   8       13.78       12.89      8.77 o
   3  -6   8        2.13       -2.64      8.65 o
   4  -6   8       10.24        4.90      9.27 o
  -7  -5   8       12.95       16.00      8.54 o
  -6  -5   8        5.22       -1.21      6.85 o
  -5  -5   8      144.52      131.64      8.02 o
  -4  -5   8        1.04       -0.79      6.12 o
  -3  -5   8       19.02       24.37      6.36 o
  -2  -5   8       26.24       22.13      6.31 o
  -1  -5   8      364.66      348.54     10.64 o
   0  -5   8        3.80        5.01      6.54 o
   1  -5   8       14.84       13.16      6.70 o
   2  -5   8        5.34        2.24      6.77 o
   3  -5   8       72.46       68.62     11.21 o
   4  -5   8        5.84        4.94      7.63 o
   5  -5   8       13.85        8.93      9.28 o
  -8  -4   8        0.05        4.12      7.80 o
  -7  -4   8       54.01       48.87      7.76 o
  -6  -4   8       45.27       30.54      7.70 o
  -5  -4   8        0.33       -8.84      8.84 o
  -4  -4   8       14.85       23.61      6.04 o
  -3  -4   8      280.31      288.52     10.63 o
  -2  -4   8      664.21      682.04     14.26 o
  -1  -4   8       20.58       20.82      5.80 o
   0  -4   8       72.38       81.37      6.88 o
   1  -4   8      151.73      140.02      7.95 o
   2  -4   8       60.06       58.10      7.11 o
   3  -4   8       31.17       43.40      7.07 o
   4  -4   8        0.56        4.60      6.18 o
   5  -4   8       35.14       35.07      7.80 o
   6  -4   8        0.56       -4.25      9.05 o
  -8  -3   8       13.80        8.92      8.09 o
  -7  -3   8       55.55       49.90      7.27 o
  -6  -3   8        1.85       -0.34      6.19 o
  -5  -3   8        2.80       -0.57      4.79 o
  -4  -3   8      114.44      119.70      5.17 o
  -3  -3   8      375.97      364.58      7.79 o
  -2  -3   8       20.81       13.17      4.32 o
  -1  -3   8       75.28       76.22      5.07 o
   0  -3   8      113.90      117.75      6.31 o
   1  -3   8      281.08      270.87      9.93 o
   2  -3   8        0.71       -3.20      5.71 o
   3  -3   8        3.18       -6.14      6.14 o
   4  -3   8       11.92       12.21      5.74 o
   5  -3   8       66.10       67.50      6.67 o
   6  -3   8        0.82        1.06      7.30 o
  -8  -2   8       60.91       44.49      7.57 o
  -7  -2   8        0.94       -8.18      8.18 o
  -6  -2   8        0.34       -4.92      4.92 o
  -5  -2   8       49.31       39.50      4.51 o
  -4  -2   8      308.59      309.10      7.45 o
  -3  -2   8        2.92        0.97      3.35 o
  -2  -2   8       55.17       55.94      3.57 o
  -1  -2   8      180.10      191.98      4.75 o
   0  -2   8      657.99      712.37     12.44 o
   1  -2   8       12.84       15.59      4.65 o
   2  -2   8        9.74        5.20      5.42 o
   3  -2   8       66.86       63.31      6.44 o
   4  -2   8      198.41      190.28      8.36 o
   5  -2   8       16.73       13.17      5.64 o
   6  -2   8        0.09       -2.30      6.71 o
   7  -2   8        1.99       -4.16      8.74 o
  -8  -1   8        2.30        5.01      6.60 o
  -7  -1   8        1.38       -5.11      5.11 o
  -6  -1   8       82.03       87.67      5.44 o
  -5  -1   8       87.29       88.39      5.10 o
  -4  -1   8       73.18       72.03      3.93 o
  -3  -1   8        9.90        4.57      3.89 o
  -2  -1   8      304.64      311.55      6.07 o
  -1  -1   8      481.60      490.53      7.69 o
   0  -1   8       88.36       94.24      4.27 o
   1  -1   8        9.22        7.22      3.69 o
   2  -1   8      242.34      231.98      7.43 o
   3  -1   8      299.25      279.70     17.42 o
   4  -1   8       12.35       12.08      5.59 o
   5  -1   8        2.36       -7.03      7.03 o
   6  -1   8        7.52        5.60      5.49 o
   7  -1   8       24.95       23.19      8.97 o
   8  -1   8        2.11       -0.08      9.54 o
  -8   0   8        4.48       12.10      7.06 o
  -7   0   8       29.87       29.12      5.48 o
  -6   0   8      183.60      203.54      8.59 o
  -5   0   8        9.91        6.16      4.16 o
  -4   0   8       58.95       51.92      4.29 o
  -3   0   8       28.41       27.60      4.31 o
  -2   0   8     1277.11     1259.95     15.69 o
  -1   0   8       10.44       12.83      2.75 o
   0   0   8        3.11        0.76      2.45 o
   1   0   8       67.69       71.66      3.80 o
   2   0   8      449.63      465.96      8.99 o
   3   0   8        7.77        4.92      4.14 o
   4   0   8        0.36       -6.15      6.15 o
   5   0   8       49.06       50.43      7.35 o
   6   0   8       61.80       64.86      5.76 o
   7   0   8        3.64        5.54      7.07 o
   8   0   8        0.01       -8.58     11.29 o
  -8   1   8       12.55        9.13      6.07 o
  -7   1   8       21.56       15.77      4.75 o
  -6   1   8        1.62       -2.39      4.28 o
  -5   1   8       30.70       27.17      5.95 o
  -4   1   8      209.09      206.74      5.85 o
  -3   1   8      432.26      415.77      8.03 o
  -2   1   8      136.16      136.85      3.58 o
  -1   1   8       58.04       62.51      3.43 o
   0   1   8      266.68      274.66      5.24 o
   1   1   8      363.17      365.58      6.94 o
   2   1   8      202.36      187.32     10.80 o
   3   1   8       15.72       15.71      5.05 o
   4   1   8      102.36      100.15      5.30 o
   5   1   8       34.55       31.79      6.15 o
   6   1   8        2.55        4.06      5.92 o
   7   1   8        3.01        0.59      6.56 o
   8   1   8        1.14        5.36      8.71 o
  -8   2   8        1.67       -5.61      5.61 o
  -7   2   8        5.21        5.87      7.40 o
  -6   2   8        0.16       -3.83      3.83 o
  -5   2   8       27.72       28.20      3.89 o
  -4   2   8      196.27      201.14      8.57 o
  -3   2   8        6.48        9.68      2.95 o
  -2   2   8       13.44       16.20      2.91 o
  -1   2   8       42.43       46.30      2.68 o
   0   2   8      843.67      818.71      9.98 o
   1   2   8      119.66      123.36      3.62 o
   2   2   8        0.17       -2.82      2.82 o
   3   2   8       14.11       17.19      3.58 o
   4   2   8      183.74      196.78      8.62 o
   5   2   8       39.08       35.05      5.39 o
   6   2   8       11.30        9.24      5.79 o
   7   2   8        6.99        4.45      6.38 o
   8   2   8       34.31       40.47      9.81 o
   9   2   8        3.55       12.90      9.35 o
  -7   3   8       20.22        9.04     12.62 o
  -6   3   8       10.15       10.29      3.56 o
  -5   3   8       48.11       39.77      3.53 o
  -4   3   8       15.10       15.00      2.94 o
  -3   3   8      106.70      102.01      3.37 o
  -2   3   8      151.85      152.00      4.12 o
  -1   3   8       34.44       35.38      2.94 o
   0   3   8      258.92      244.44      4.93 o
   1   3   8      858.24      858.58     10.57 o
   2   3   8      557.37      575.94      9.65 o
   3   3   8      205.37      192.09      5.62 o
   4   3   8       11.17        5.00      3.61 o
   5   3   8      143.88      125.60      7.98 o
   6   3   8       30.92       37.96      6.45 o
   7   3   8       32.43       21.31      6.36 o
   8   3   8        0.37       11.25      6.88 o
   9   3   8        1.27       10.49      9.10 o
  -7   4   8        2.66       -8.30      8.30 o
  -6   4   8        4.62       -2.60     12.07 o
  -5   4   8       25.54       20.07      4.77 o
  -4   4   8        7.96        8.51      3.60 o
  -3   4   8      106.67      111.09      4.20 o
  -2   4   8      116.86      126.19      3.49 o
  -1   4   8      137.88      133.97      3.71 o
   0   4   8       53.32       57.44      3.09 o
   1   4   8      437.00      435.30      7.33 o
   2   4   8      859.01      847.57     11.78 o
   3   4   8        7.55        5.69      3.16 o
   4   4   8        4.38        0.37      3.44 o
   5   4   8        5.48        3.18      3.80 o
   6   4   8      137.05      141.78      7.03 o
   7   4   8       14.72       11.37      7.18 o
   8   4   8        0.38        3.78      6.75 o
   9   4   8        1.04       -5.96      8.96 o
  -6   5   8        3.92        6.06      7.81 o
  -5   5   8       25.07       26.24      5.38 o
  -4   5   8        0.83        4.76      4.43 o
  -3   5   8      141.89      128.43      7.10 o
  -2   5   8        2.88        3.42      3.45 o
  -1   5   8       67.64       69.80      3.36 o
   0   5   8        3.10        3.42      2.53 o
   1   5   8      134.82      143.93      4.32 o
   2   5   8        1.98       -1.52      3.10 o
   3   5   8      107.05      100.48      5.44 o
   4   5   8       16.38       18.91      3.59 o
   5   5   8       76.05       73.47      4.43 o
   6   5   8       13.26        9.59      4.80 o
   7   5   8       18.96       28.64      7.79 o
   8   5   8        0.42       -4.06      6.79 o
   9   5   8        1.55       11.53      9.07 o
  -6   6   8        2.61       -8.33     11.12 o
  -5   6   8       39.36       39.35     11.26 o
  -4   6   8        0.62        3.65      9.43 o
  -3   6   8       30.13       23.55      9.19 o
  -2   6   8       79.74       90.78     10.43 o
  -1   6   8       78.59       83.13      6.10 o
   0   6   8       20.71       25.38      3.35 o
   1   6   8      159.06      153.59      5.46 o
   2   6   8       63.22       70.68      3.59 o
   3   6   8       50.29       54.46      4.96 o
   4   6   8       58.22       54.80      5.27 o
   5   6   8      113.86      111.31      7.75 o
   6   6   8        3.53        3.47      6.91 o
   7   6   8        4.25        5.54     10.84 o
   8   6   8        2.73       -0.72      7.82 o
   9   6   8       11.07       17.38     14.72 o
  -5   7   8       10.25       11.05     11.39 o
  -4   7   8        4.79       -2.75     10.26 o
  -3   7   8        5.38       11.98      9.71 o
  -2   7   8        0.67       -9.26      9.26 o
  -1   7   8       96.38      107.37     11.46 o
   0   7   8        9.32        9.90      4.18 o
   1   7   8       34.94       39.19      4.04 o
   2   7   8        3.28        7.62      3.48 o
   3   7   8      113.12      115.97      5.69 o
   4   7   8       15.53       15.62      4.94 o
   5   7   8       11.81       19.66      5.49 o
   6   7   8       12.48       17.14      6.05 o
   7   7   8       12.58        8.23     10.95 o
   8   7   8        2.42        5.78     12.56 o
   9   7   8        9.96      -10.02     13.94 o
  -4   8   8        8.90       14.87     11.50 o
  -3   8   8       21.33       32.50     11.57 o
  -2   8   8        0.69        8.47     10.67 o
   0   8   8      172.16      171.08     14.37 o
   1   8   8       86.84       84.38      3.90 o
   2   8   8        1.50        7.89      4.10 o
   3   8   8        6.25        7.94      4.63 o
   4   8   8       82.31       81.53      5.88 o
   5   8   8       28.28       22.29      5.81 o
   6   8   8        4.13        1.57      6.17 o
   7   8   8        1.11       -1.82     11.12 o
   8   8   8        1.55      -12.36     12.36 o
  -3   9   8        1.47       -7.19     11.81 o
   1   9   8       20.87       22.40      6.78 o
   2   9   8       44.51       34.53      5.95 o
   3   9   8       11.02       -1.21      4.66 o
   4   9   8        4.07        4.09      5.36 o
   5   9   8       21.07       27.20      6.85 o
   6   9   8        5.03       -6.47      6.47 o
   7   9   8        0.23       10.29     11.88 o
   8   9   8        3.50       13.63     13.18 o
   1  10   8       20.01       14.94      8.40 o
   2  10   8       69.84       83.51     10.19 o
   3  10   8       13.12       14.63     10.16 o
   4  10   8        1.48        0.35      7.44 o
   5  10   8        0.37        5.53      7.70 o
   6  10   8       30.52       43.94     14.42 o
   7  10   8        5.29        1.76     12.29 o
   2  11   8        3.90       -9.57      9.88 o
   3  11   8        2.54       -1.72     10.84 o
   4  11   8       57.01       61.93     12.84 o
   5  11   8        1.37        0.17      7.94 o
  -4  -7   9        8.16        4.70      9.62 o
  -3  -7   9       51.95       37.73      9.59 o
  -2  -7   9        9.39       11.55      9.41 o
  -1  -7   9       15.97        5.66      9.33 o
   0  -7   9       19.79       15.31      9.72 o
  -5  -6   9       17.41       16.46      9.19 o
  -4  -6   9       61.44       59.34     10.60 o
  -3  -6   9       25.64       25.93      8.91 o
  -2  -6   9       56.67       51.74      9.32 o
  -1  -6   9       15.90       21.49      9.03 o
   0  -6   9       80.90      106.07     10.01 o
   1  -6   9        3.72        2.82     17.38 o
   2  -6   9        4.98       16.91      8.62 o
  -6  -5   9        6.63       -6.85      6.85 o
  -5  -5   9      121.90      112.39      8.46 o
  -4  -5   9        9.63       15.62      7.01 o
  -3  -5   9       48.39       54.90      8.96 o
  -2  -5   9        5.94        4.27      6.62 o
  -1  -5   9       62.40       67.37      8.84 o
   0  -5   9        7.33        2.40      6.73 o
   1  -5   9       47.63       41.46      7.20 o
   2  -5   9        1.35       -9.88     10.76 o
   3  -5   9       23.56       27.44      8.37 o
   4  -5   9        1.61        5.15      8.45 o
  -7  -4   9        4.50       -0.86     15.54 o
  -6  -4   9       34.98       42.84      7.70 o
  -5  -4   9       62.31       66.42      6.79 o
  -4  -4   9       44.17       42.05      6.84 o
  -3  -4   9        7.67        8.28      6.33 o
  -2  -4   9       20.59       19.83      6.41 o
  -1  -4   9      219.93      238.95      9.17 o
   0  -4   9      235.18      268.55     12.04 o
   1  -4   9        4.79        7.15      6.24 o
   2  -4   9       69.51       60.43      9.25 o
   3  -4   9       30.14       22.53      9.47 o
   4  -4   9        2.23       10.75      8.40 o
   5  -4   9        0.01       10.83      8.36 o
  -7  -3   9        4.50       -7.28      7.28 o
  -6  -3   9       21.56       11.92      6.92 o
  -5  -3   9       81.94       81.54      6.68 o
  -4  -3   9       17.20       18.67      5.10 o
  -3  -3   9      179.02      161.55      7.66 o
  -2  -3   9      130.48      131.91      7.22 o
  -1  -3   9      181.73      179.99      7.75 o
   0  -3   9       38.14       37.10      8.36 o
   1  -3   9      162.22      153.06      8.29 o
   2  -3   9       39.60       34.16      7.25 o
   3  -3   9       26.97       29.65      7.33 o
   4  -3   9        6.05        5.07      6.36 o
   5  -3   9        1.54        2.90      7.76 o
   6  -3   9        0.83       10.93      9.99 o
  -7  -2   9       19.01       25.35      7.30 o
  -6  -2   9      112.02       98.99      7.67 o
  -5  -2   9       39.15       28.45      5.79 o
  -4  -2   9       71.97       67.44      5.25 o
  -3  -2   9       42.29       41.79      4.33 o
  -2  -2   9      254.45      261.82      7.84 o
  -1  -2   9       26.93       33.53      4.87 o
   0  -2   9       87.90       95.46      6.31 o
   1  -2   9       99.00       94.01      7.02 o
   2  -2   9      171.83      185.69      8.48 o
   3  -2   9        0.00        0.84      6.48 o
   4  -2   9        8.20        6.25      9.17 o
   5  -2   9        8.77        8.67      6.26 o
   6  -2   9       14.14       17.97      7.56 o
  -7  -1   9        8.39       -4.91      8.72 o
  -6  -1   9        0.47       -5.11      5.11 o
  -5  -1   9        5.67       -2.57      4.78 o
  -4  -1   9      163.32      157.28      7.17 o
  -3  -1   9       97.55       96.84      4.68 o
  -2  -1   9        8.68       11.25      3.44 o
  -1  -1   9       59.64       60.53      4.72 o
   0  -1   9      236.95      249.77      6.79 o
   1  -1   9      236.68      223.15      7.68 o
   2  -1   9        0.13        4.01      5.72 o
   3  -1   9       81.26       67.97      6.85 o
   4  -1   9       65.49       51.42      6.81 o
   5  -1   9       38.13       25.40      7.05 o
   6  -1   9        0.96       -0.36      8.61 o
   7  -1   9        1.47        9.58      9.42 o
  -7   0   9        0.02       -4.90      5.91 o
  -6   0   9        6.82        5.78      5.00 o
  -5   0   9       53.85       58.72      5.05 o
  -4   0   9      246.94      234.21      7.12 o
  -3   0   9       58.88       46.81      4.49 o
  -2   0   9        7.53       12.46      3.30 o
  -1   0   9       29.96       31.87      3.30 o
   0   0   9      746.82      771.78     11.99 o
   1   0   9       44.18       37.63      4.26 o
   2   0   9      158.94      174.10      6.52 o
   3   0   9       32.72       29.66      7.16 o
   4   0   9      132.61      119.32      7.29 o
   5   0   9        1.45        1.42      6.22 o
   6   0   9       14.92       18.10      9.02 o
   7   0   9       12.46       12.69      9.24 o
  -7   1   9        0.72       -8.11      8.11 o
  -6   1   9       44.47       54.09      5.24 o
  -5   1   9      110.35      113.57      5.93 o
  -4   1   9        0.18       -4.10      4.10 o
  -3   1   9        0.87        3.39      3.94 o
  -2   1   9      271.70      255.92      8.29 o
  -1   1   9      420.46      422.81      7.10 o
   0   1   9        6.38        4.73      2.91 o
   1   1   9       18.99       20.93      3.70 o
   2   1   9      180.86      186.92      7.17 o
   3   1   9      116.89      114.94      5.71 o
   4   1   9        0.52        8.80      5.60 o
   5   1   9       24.94       20.54      6.27 o
   6   1   9       34.47       24.86      6.82 o
   7   1   9        3.17       -1.39      7.32 o
   8   1   9        0.09       -9.44      9.44 o
  -7   2   9        3.22       -4.55      5.04 o
  -6   2   9       11.54        7.25      4.85 o
  -5   2   9        1.32       -0.59      4.11 o
  -4   2   9       61.69       60.21      4.40 o
  -3   2   9      117.54      120.23      4.94 o
  -2   2   9      270.30      248.12      6.38 o
  -1   2   9        0.39        1.35      3.56 o
   0   2   9      203.57      204.44      4.87 o
   1   2   9       77.48       73.73      4.01 o
   2   2   9      207.64      197.68      6.01 o
   3   2   9        2.03       -2.36      3.84 o
   4   2   9       52.30       47.56      5.13 o
   5   2   9       19.57       21.85      5.96 o
   6   2   9       20.38       20.41      8.09 o
   7   2   9        1.95        6.28      7.16 o
   8   2   9        0.03        0.89     10.84 o
  -7   3   9        6.75       -3.31      9.39 o
  -6   3   9        6.22       -0.55      6.72 o
  -5   3   9       12.81        6.48      3.62 o
  -4   3   9       54.89       60.91      4.01 o
  -3   3   9      226.37      223.82      6.03 o
  -2   3   9       10.31       11.80      3.51 o
  -1   3   9        3.39        3.60      3.48 o
   0   3   9       98.41       98.73      4.46 o
   1   3   9      106.21      106.21      5.45 o
   2   3   9       69.65       62.93      4.09 o
   3   3   9      122.82      112.86      4.81 o
   4   3   9      213.80      215.15      6.47 o
   5   3   9       45.72       51.79      7.97 o
   6   3   9       10.06       12.83      9.57 o
   7   3   9        6.26        8.11      6.77 o
   8   3   9       10.05       16.50      8.98 o
  -6   4   9        2.67       -6.08      8.48 o
  -5   4   9       18.70       19.18      6.26 o
  -4   4   9       21.27       14.57      4.78 o
  -3   4   9        0.46        3.43      3.67 o
  -2   4   9        6.75        7.45      2.93 o
  -1   4   9      211.66      205.89      5.14 o
   0   4   9      287.96      288.25      6.06 o
   1   4   9       35.88       36.31      4.67 o
   2   4   9       10.50        7.64      4.36 o
   3   4   9      216.42      205.03     12.01 o
   4   4   9      289.24      298.00      8.09 o
   5   4   9        2.31        0.72      4.76 o
   6   4   9        8.80        2.75      6.04 o
   7   4   9        0.93        3.95      6.92 o
   8   4   9       17.76       27.28      7.74 o
  -6   5   9        0.10       -4.81      8.46 o
  -5   5   9       42.16       40.21      8.28 o
  -4   5   9        1.76       -3.57      4.57 o
  -3   5   9        3.27        0.26      5.33 o
  -2   5   9       12.60       20.19      3.52 o
  -1   5   9      263.93      247.20      6.11 o
   0   5   9       31.65       37.33      3.27 o
   1   5   9        4.84        4.33      3.98 o
   2   5   9       10.77        9.46      4.22 o
   3   5   9      191.89      189.74      7.87 o
   4   5   9        0.36       -0.48      5.30 o
   5   5   9        0.07       -6.73      6.73 o
   6   5   9        2.40       -2.22      6.80 o
   7   5   9       10.40       10.12      7.70 o
   8   5   9        0.99       -8.31      8.31 o
  -5   6   9        0.05      -11.08     11.12 o
  -4   6   9        8.67       22.17     11.26 o
  -3   6   9       85.42       71.57     11.50 o
  -2   6   9        8.40        4.25      4.37 o
  -1   6   9        1.53        0.67      3.63 o
   0   6   9       26.31       22.50      4.33 o
   1   6   9      172.01      170.96      6.91 o
   2   6   9       56.76       64.61      5.19 o
   3   6   9       12.03        9.60      4.47 o
   4   6   9        2.30        7.66      5.41 o
   5   6   9       38.31       39.91      6.23 o
   6   6   9       29.90       25.87      7.90 o
   7   6   9       11.83       15.84     11.53 o
   8   6   9        0.04        0.28     13.15 o
  -4   7   9        0.27        9.05     11.70 o
  -3   7   9       45.49       46.47     11.70 o
  -2   7   9        6.51        0.96     10.60 o
  -1   7   9        5.82        6.94      5.81 o
   0   7   9        0.92       -0.62      3.97 o
   1   7   9       82.00       73.41      6.29 o
   2   7   9        1.38        0.46      4.69 o
   3   7   9        0.73        1.92      4.98 o
   4   7   9        5.19       -1.51      5.45 o
   5   7   9       72.28       68.16      6.63 o
   6   7   9        3.47       11.10     11.14 o
   7   7   9        0.06       17.59     12.05 o
   8   7   9        2.41       15.49     13.08 o
  -3   8   9        0.23       -2.96     12.08 o
  -2   8   9       15.34       15.01     11.84 o
   0   8   9        4.57        4.56      4.98 o
   1   8   9        1.58        5.87      5.61 o
   2   8   9       70.58       73.86      6.87 o
   3   8   9       69.18       77.42      5.78 o
   4   8   9        9.10       11.04      9.09 o
   5   8   9        2.03       -5.99      5.99 o
   6   8   9        9.60       14.33      7.95 o
   7   8   9       16.48       31.95     12.56 o
   1   9   9        1.68       14.29      8.57 o
   2   9   9       16.20       20.72      9.57 o
   3   9   9       17.54       16.34      6.18 o
   4   9   9       17.31       14.11      7.19 o
   5   9   9        0.21        4.48      7.80 o
   6   9   9        0.75       -8.31      8.31 o
   7   9   9        6.23        7.50     12.77 o
   1  10   9       25.68       30.36      9.40 o
   2  10   9        8.15        2.31      9.91 o
   3  10   9       34.48       15.46     11.29 o
   4  10   9       25.14       31.57      7.41 o
   5  10   9        1.09        4.97      8.22 o
  -3  -6  10       17.96        7.50      9.54 o
  -2  -6  10       77.50       79.42     10.49 o
  -1  -6  10        4.86       -9.53      9.53 o
   0  -6  10        0.05      -10.10     11.43 o
  -5  -5  10       10.86        7.05     23.07 o
  -4  -5  10       16.70       -8.56      8.86 o
  -3  -5  10      186.22      188.35     10.84 o
  -2  -5  10        1.06       -1.91      7.33 o
  -1  -5  10        5.46       -3.69      8.85 o
   0  -5  10        8.00        7.76      9.03 o
   1  -5  10       34.54       48.89      9.69 o
   2  -5  10        0.64        6.55      9.48 o
  -6  -4  10        3.99       -0.07     13.48 o
  -5  -4  10       36.73       39.03     10.80 o
  -4  -4  10      106.17       99.48      9.45 o
  -3  -4  10       15.95       21.74      8.23 o
  -2  -4  10        4.12        7.86      6.88 o
  -1  -4  10       11.79       14.38      7.02 o
   0  -4  10       33.54       41.87      7.40 o
   1  -4  10       44.27       42.83      7.50 o
   2  -4  10       13.90       11.35      9.95 o
   3  -4  10       13.65        8.23     10.22 o
   4  -4  10       22.56       12.12     18.90 o
  -6  -3  10       10.02        3.71     12.26 o
  -5  -3  10       47.55       50.14     10.25 o
  -4  -3  10       22.23       20.87     11.42 o
  -3  -3  10       27.99       17.75      7.82 o
  -2  -3  10       63.25       67.51      7.10 o
  -1  -3  10      228.80      219.48      9.09 o
   0  -3  10       32.32       23.10      6.59 o
   1  -3  10       16.52       12.92      6.58 o
   2  -3  10       31.26       19.57      8.40 o
   3  -3  10       69.18       78.20     18.06 o
   4  -3  10        1.41       12.45      8.19 o
   5  -3  10        0.43        2.16      8.55 o
  -6  -2  10       46.72       47.19      7.60 o
  -5  -2  10       13.16        8.14      6.70 o
  -4  -2  10       37.49       33.56      6.62 o
  -3  -2  10      112.83      114.11      8.39 o
  -2  -2  10      219.61      231.60      8.63 o
  -1  -2  10       20.88       12.41      6.03 o
   0  -2  10       45.81       37.51      6.38 o
   1  -2  10       41.89       33.81      6.55 o
   2  -2  10       88.95       93.89      8.14 o
   3  -2  10        8.68       13.66      7.48 o
   4  -2  10        6.07       -5.60      7.60 o
   5  -2  10        1.95       -6.98      8.03 o
  -6  -1  10       12.46        9.05      7.04 o
  -5  -1  10        6.95        9.06      5.88 o
  -4  -1  10       33.42       38.37      5.90 o
  -3  -1  10       95.18       86.90      5.52 o
  -2  -1  10      126.05      127.71      6.92 o
  -1  -1  10        5.74       -0.12      4.79 o
   0  -1  10       88.82       90.42      6.51 o
   1  -1  10       98.98      106.70      6.88 o
   2  -1  10       84.22       79.19     16.61 o
   3  -1  10       33.81       33.52      7.35 o
   4  -1  10        9.59       20.01      7.46 o
   5  -1  10       19.60       30.60      7.84 o
   6  -1  10        1.63       -0.80     18.76 o
  -7   0  10        0.56       15.22     14.70 o
  -6   0  10       39.16       43.47      7.44 o
  -5   0  10        7.04        3.94      5.14 o
  -4   0  10      107.70      106.43      7.23 o
  -3   0  10       12.50        6.76      4.66 o
  -2   0  10       53.49       47.29      5.88 o
  -1   0  10      124.52      123.25      7.15 o
   0   0  10      135.42      155.05      5.79 o
   1   0  10       11.76        6.31      4.68 o
   2   0  10      129.83      129.12      7.76 o
   3   0  10       42.37       35.88      7.03 o
   4   0  10       98.33       98.59      7.90 o
   5   0  10        3.23       -2.49      7.07 o
   6   0  10       12.50        3.91     10.84 o
   7   0  10        0.50       -8.36     14.85 o
  -6   1  10       17.02       14.77      5.84 o
  -5   1  10       18.74       12.19      6.24 o
  -4   1  10       35.43       42.65      4.97 o
  -3   1  10      121.45      132.06      5.63 o
  -2   1  10       23.65       26.88      4.50 o
  -1   1  10       73.00       75.76      7.56 o
   0   1  10       85.51       83.54      5.21 o
   1   1  10       96.48      108.90      6.42 o
   2   1  10       11.26       22.35      5.08 o
   3   1  10      104.17      109.86      7.45 o
   4   1  10       65.63       62.31      9.08 o
   5   1  10        9.07        5.46      6.87 o
   6   1  10        1.48       -5.59      7.33 o
   7   1  10        9.44        5.26      9.50 o
  -6   2  10       20.62       22.12      6.75 o
  -5   2  10       18.35       17.01      5.18 o
  -4   2  10       14.77        9.44      4.42 o
  -3   2  10        3.76        0.70      4.19 o
  -2   2  10      166.14      173.81      5.84 o
  -1   2  10      101.67      103.71      5.03 o
   0   2  10       82.10       68.70      5.71 o
   1   2  10       41.04       50.39      5.64 o
   2   2  10      291.55      295.22      8.80 o
   3   2  10       21.67       24.70      6.63 o
   4   2  10        3.76        3.91      8.57 o
   5   2  10        3.98        2.58      7.62 o
   6   2  10       32.22       41.30      7.51 o
   7   2  10        6.36        1.06      9.25 o
  -6   3  10       18.76       17.93      7.78 o
  -5   3  10       17.94       10.35      4.52 o
  -4   3  10       36.84       41.98      4.40 o
  -3   3  10        2.52        2.59      4.00 o
  -2   3  10       80.26       77.17      4.65 o
  -1   3  10      219.43      218.16      6.53 o
   0   3  10       93.46       91.14      4.90 o
   1   3  10       17.49       10.56      5.07 o
   2   3  10        5.44        6.20      5.26 o
   3   3  10       23.15       14.70      4.93 o
   4   3  10        0.34        6.47      8.99 o
   5   3  10        0.68        7.36      7.50 o
   6   3  10       44.08       48.30     13.55 o
   7   3  10        3.59        8.96     17.54 o
  -5   4  10       20.08       21.57      6.93 o
  -4   4  10        3.71        4.88      6.24 o
  -3   4  10       44.21       41.13      3.83 o
  -2   4  10       28.98       30.55      3.87 o
  -1   4  10       13.98       20.38      4.02 o
   0   4  10       45.76       45.34      4.44 o
   1   4  10      140.10      140.26      9.31 o
   2   4  10      129.50      125.59     11.67 o
   3   4  10        0.42        0.79      5.71 o
   4   4  10       28.13       28.81      6.30 o
   5   4  10       34.47       34.35      7.54 o
   6   4  10       34.29       30.69      8.24 o
   7   4  10        8.52       16.73     14.18 o
   8   4  10        9.32       20.31     15.42 o
  -5   5  10        2.16       -2.75      8.57 o
  -4   5  10        0.67        4.85      7.98 o
  -3   5  10       54.68       60.08     11.26 o
  -2   5  10        1.15       -4.44      4.44 o
  -1   5  10       44.45       46.28      3.89 o
   0   5  10       25.41       14.11      4.45 o
   1   5  10      148.17      141.66      5.93 o
   2   5  10       24.78       35.86      5.25 o
   3   5  10       38.44       40.93      6.05 o
   4   5  10        3.62        5.02      6.06 o
   5   5  10       37.29       37.71      8.08 o
   6   5  10        0.83        3.79     11.98 o
   7   5  10        6.73       14.46     13.32 o
  -4   6  10        5.33       -4.89     11.46 o
  -3   6  10       13.63       23.46      7.63 o
  -2   6  10        1.77        9.13      6.91 o
  -1   6  10       79.80       82.28      6.16 o
   0   6  10       23.11       19.66      4.47 o
   1   6  10       10.10        4.61      5.47 o
   2   6  10        2.16       15.81      5.53 o
   3   6  10      102.67      107.48      6.77 o
   4   6  10       21.34       20.94      6.27 o
   5   6  10        0.17       -1.59      6.47 o
   6   6  10        0.25        1.51     12.36 o
   7   6  10        6.32       -5.85     12.70 o
  -3   7  10        1.79       11.19     12.15 o
  -2   7  10        0.33        4.17      7.11 o
  -1   7  10       58.82       63.87      7.54 o
   0   7  10        0.70        4.65      8.98 o
   1   7  10       81.46       91.40     15.18 o
   2   7  10        2.23        0.63      5.64 o
   3   7  10       31.90       31.76      5.90 o
   4   7  10        0.46        9.45      6.07 o
   5   7  10       14.20       10.40      8.66 o
   6   7  10        4.30        3.20     12.05 o
   7   7  10        9.20       16.42     13.05 o
  -2   8  10       16.61       41.00     12.81 o
   0   8  10        5.70        0.72      8.85 o
   1   8  10        3.58        0.00      9.33 o
   2   8  10        7.94       10.61      6.10 o
   3   8  10        4.40       -0.24      8.21 o
   4   8  10        3.41       10.54      7.66 o
   5   8  10       23.28       20.84     13.30 o
   6   8  10        6.26        1.10     12.12 o
   0   9  10       15.67       18.86      9.19 o
   1   9  10       12.26       18.18      9.85 o
   2   9  10       19.17       13.22     10.77 o
   3   9  10        5.62        8.88     11.36 o
   4   9  10       17.37       32.27      8.00 o
   5   9  10        7.27       11.36      8.56 o
   2  10  10        3.21        3.72     10.84 o
   3  10  10       11.88       29.19     12.22 o
  -4  -4  11        4.99        9.02     24.03 o
  -3  -4  11       36.72       23.88     14.26 o
  -2  -4  11       56.41       62.69     15.17 o
  -1  -4  11        1.21       15.32      9.27 o
   0  -4  11       11.65       10.25      9.19 o
   1  -4  11        8.97       14.44      9.52 o
   2  -4  11        6.69       -5.24      9.74 o
  -5  -3  11        6.43       11.89     10.60 o
  -4  -3  11       18.76       14.56     12.27 o
  -3  -3  11       67.92       69.91     10.90 o
  -2  -3  11        4.07       -0.77      8.27 o
  -1  -3  11        2.19       11.03      7.08 o
   0  -3  11       40.48       33.79      7.55 o
   1  -3  11       62.17       67.20      8.01 o
   2  -3  11        0.20        9.77      9.03 o
   3  -3  11        1.87       -3.20     17.33 o
  -5  -2  11       19.58       12.24     12.96 o
  -4  -2  11      110.80      108.37     13.61 o
  -3  -2  11        0.36        2.75      9.87 o
  -2  -2  11        1.47       -0.77      7.67 o
  -1  -2  11       70.44       57.93     10.34 o
   0  -2  11      133.06      142.24      9.18 o
   1  -2  11        0.56       -3.75      6.63 o
   2  -2  11        2.20       18.54      7.99 o
   3  -2  11       15.39        8.10      9.91 o
   4  -2  11       14.63        6.46     18.02 o
  -5  -1  11       11.00       -4.75      9.32 o
  -4  -1  11        0.27       -5.10     13.10 o
  -3  -1  11        0.17       -8.98     12.22 o
  -2  -1  11       88.00       93.75     11.03 o
  -1  -1  11      157.38      151.33      9.30 o
   0  -1  11       25.14       33.22      7.83 o
   1  -1  11       10.77        9.39      7.53 o
   2  -1  11       45.03       49.71      7.91 o
   3  -1  11       22.26       37.61      8.22 o
   4  -1  11        5.51       -0.02     10.18 o
   5  -1  11        0.04       11.33     10.58 o
  -5   0  11        9.33        5.82      6.75 o
  -4   0  11        7.11       -2.52      5.28 o
  -3   0  11       42.54       46.38      6.58 o
  -2   0  11      208.27      209.64      9.63 o
  -1   0  11        3.85       -0.55      9.79 o
   0   0  11        5.41       17.14      6.96 o
   1   0  11       92.37       81.81      8.18 o
   2   0  11       94.74      108.12      9.27 o
   3   0  11        0.35        4.08      7.51 o
   4   0  11        4.99        2.84      7.79 o
   5   0  11        6.26       -2.98      9.85 o
  -5   1  11        3.85       -4.05      5.99 o
  -4   1  11       35.70       33.92      5.45 o
  -3   1  11       46.49       44.92      5.29 o
  -2   1  11        2.46        8.93      5.85 o
  -1   1  11        9.24       -1.23      5.88 o
   0   1  11       63.18       68.33      6.71 o
   1   1  11       85.99       94.81      8.32 o
   2   1  11        8.44       14.85      7.10 o
   3   1  11        6.65      -13.55     14.72 o
   4   1  11        7.00        0.48      7.55 o
   5   1  11       38.90       43.17     16.07 o
   6   1  11        7.24       -1.62      9.57 o
  -5   2  11        2.30       -3.19      5.51 o
  -4   2  11       53.10       57.79      6.80 o
  -3   2  11       10.37        5.69      4.82 o
  -2   2  11        2.25        4.03      4.67 o
  -1   2  11       19.86       23.40      7.10 o
   0   2  11      138.99      150.48      7.36 o
   1   2  11       39.39       34.06      6.28 o
   2   2  11        0.34       -1.95      7.15 o
   3   2  11       76.06       73.01      8.96 o
   4   2  11      116.91      110.39     19.54 o
   5   2  11        2.53        4.94     13.53 o
   6   2  11        1.43        1.14      9.28 o
  -5   3  11       32.30       31.28      7.87 o
  -4   3  11       13.55       10.84      5.11 o
  -3   3  11       12.82       11.72      5.09 o
  -2   3  11       48.60       45.68      4.85 o
  -1   3  11       31.45       25.70      4.78 o
   0   3  11       19.12       16.91      5.64 o
   1   3  11       21.93       27.46      5.93 o
   2   3  11      113.39      127.26      7.37 o
   3   3  11       21.28       39.89      9.03 o
   4   3  11        2.91       -9.19     11.88 o
   5   3  11        0.02        3.17      8.22 o
   6   3  11        1.84       -3.75      8.94 o
  -4   4  11        0.06        2.41      7.01 o
  -3   4  11       64.51       79.92      5.15 o
  -2   4  11       31.04       27.68      4.90 o
  -1   4  11       15.52       11.84      4.58 o
   0   4  11        6.98       14.42      5.33 o
   1   4  11       21.43       29.43      7.85 o
   2   4  11       46.71       52.26      9.87 o
   3   4  11       19.02       27.20      7.13 o
   4   4  11        4.51       -0.45     11.81 o
   5   4  11        8.09       13.43     12.43 o
   6   4  11       13.00        5.51     13.77 o
  -4   5  11        1.82        7.76      8.97 o
  -3   5  11       26.85       21.83      8.56 o
  -2   5  11        0.78        0.96      7.80 o
  -1   5  11       28.59       30.56      4.81 o
   0   5  11        6.70        9.61      5.05 o
   1   5  11       97.64      103.69      6.30 o
   2   5  11        3.50        3.96      5.70 o
   3   5  11       14.81       11.52      6.07 o
   4   5  11        7.91        3.92     10.52 o
   5   5  11       22.96       35.63     12.74 o
   6   5  11        0.16        5.03     13.60 o
  -3   6  11       15.91        9.71     10.55 o
  -2   6  11        3.86        5.62      8.11 o
  -1   6  11       54.92       73.91     13.00 o
   0   6  11        1.58        0.31      6.04 o
   1   6  11       32.41       35.53      6.18 o
   2   6  11       21.85       25.77      6.39 o
   3   6  11       17.54       23.36      6.85 o
   4   6  11        8.87       22.73      6.91 o
   5   6  11       11.69        5.82     12.32 o
   6   6  11        0.59       19.42     13.49 o
  -2   7  11        4.18       14.59     10.96 o
  -1   7  11       15.98       25.20     11.02 o
   0   7  11        2.42        9.95     10.77 o
   1   7  11       25.70       32.53     11.60 o
   2   7  11       11.03       19.48      7.61 o
   3   7  11       88.74      105.92      9.53 o
   4   7  11        0.46        0.46      8.61 o
   5   7  11        3.43       25.68     12.74 o
   6   7  11        0.22       -5.99     12.87 o
  -1   8  11        0.15       -0.86     10.60 o
   0   8  11        6.10       11.91     10.88 o
   1   8  11       21.97       16.14     11.22 o
   2   8  11        0.85       15.56     11.53 o
   3   8  11        0.35        1.10      9.59 o
   4   8  11        1.53        9.96     15.87 o
   5   8  11        3.96        2.65     12.29 o
   1   9  11        2.21       -3.58     10.81 o
   2   9  11       11.67       -0.24     11.74 o
   3   9  11        1.96       -4.96     12.43 o
  -1  -3  12       16.65       17.48      9.44 o
   0  -3  12        3.28       19.79      9.54 o
  -3  -2  12       20.16       22.33     10.92 o
  -2  -2  12       50.21       43.87     11.93 o
  -1  -2  12        7.19       18.75     11.88 o
   0  -2  12       19.73       41.70      9.28 o
   1  -2  12       14.00       -0.30      9.20 o
   2  -2  12       17.79       10.85      9.55 o
  -4  -1  12       74.91       68.95     12.03 o
  -3  -1  12        5.95        6.14     10.24 o
  -2  -1  12        5.43       -0.14     10.37 o
  -1  -1  12        5.07        2.96     12.12 o
   0  -1  12       53.62       58.54     12.21 o
   1  -1  12       49.53       47.59      9.10 o
   2  -1  12        0.22       14.91      8.87 o
   3  -1  12       15.89       35.20     10.97 o
  -4   0  12       31.88       28.37      9.90 o
  -3   0  12       33.33       48.28     10.07 o
  -2   0  12       13.20        5.49     10.04 o
  -1   0  12       40.46       37.27     10.82 o
   0   0  12      118.14      125.45     12.33 o
   1   0  12       12.16       20.84     11.36 o
   2   0  12       32.10       36.32      8.86 o
   3   0  12       19.45       24.19     18.55 o
   4   0  12        7.12       -0.02     16.04 o
  -4   1  12       10.29        4.30     25.78 o
  -3   1  12        9.99       -3.17      8.81 o
  -2   1  12       30.15       14.50      8.46 o
  -1   1  12       44.00       52.56      8.12 o
   0   1  12        4.66        1.24     10.12 o
   1   1  12       15.43       27.39     10.88 o
   2   1  12       22.55       23.81     11.27 o
   3   1  12       14.79       -3.10      9.54 o
   4   1  12        0.14       -4.98     10.05 o
  -4   2  12        4.09       -2.51      8.44 o
  -3   2  12        6.23       -2.97      7.02 o
  -2   2  12       41.82       44.26      7.76 o
  -1   2  12        1.80        1.22      7.46 o
   0   2  12       44.89       48.83      7.06 o
   1   2  12       16.80       19.71      7.86 o
   2   2  12       53.11       47.18     10.85 o
   3   2  12       11.03       21.93     15.42 o
   4   2  12       10.19        5.23     16.45 o
   5   2  12       24.31       12.17     10.12 o
  -3   3  12       46.68       50.37      6.98 o
  -2   3  12        0.01        5.76      6.69 o
  -1   3  12        0.47       -0.09      5.96 o
   0   3  12       38.46       44.09      6.51 o
   1   3  12       29.17       41.52      6.82 o
   2   3  12        0.47       11.35      7.70 o
   3   3  12        4.42        9.84     10.80 o
   4   3  12       46.89       10.02     15.87 o
   5   3  12        6.19      -14.18     14.18 o
  -3   4  12        1.29        0.14      7.56 o
  -2   4  12        2.29       -3.62      5.99 o
  -1   4  12       67.56       60.78      7.18 o
   0   4  12       18.49       12.96      7.06 o
   1   4  12        1.85        6.59      6.28 o
   2   4  12        1.44       17.66      6.59 o
   3   4  12       16.88       13.47     10.67 o
   4   4  12       18.96       12.56     15.18 o
   5   4  12        0.03       -5.99     13.87 o
  -2   5  12        4.37       -4.60      8.89 o
  -1   5  12       39.59       42.78      7.20 o
   0   5  12        1.25       -8.00      8.00 o
   1   5  12        0.18        7.41      8.62 o
   2   5  12        6.46        8.61      7.59 o
   3   5  12       34.35       39.15      7.07 o
   4   5  12        1.19       11.24     11.01 o
   5   5  12        0.95        6.37     13.94 o
  -2   6  12        6.26       16.66     12.87 o
  -1   6  12        2.94        2.75     12.53 o
   0   6  12        0.05        8.57     12.50 o
   1   6  12       35.65       36.81     14.97 o
   2   6  12        0.59        1.39      8.88 o
   3   6  12        2.89        7.94     24.08 o
   4   6  12        3.65       14.46     14.73 o
   5   6  12        9.63       34.36     14.08 o
   0   7  12        5.47       -2.51     12.50 o
   1   7  12       27.77       29.54     13.22 o
   2   7  12        3.05        3.49      8.48 o
   3   7  12        2.32        6.02     19.98 o
   4   7  12        6.38        8.64     14.25 o
  -1   0  13       40.38       39.28     11.77 o
   0   0  13       24.37       19.28     12.11 o
   1   0  13        5.18        4.67     12.50 o
  -1   1  13       37.60       43.79     11.17 o
   0   1  13        8.23        2.49     25.15 o
   1   1  13       10.29        2.19     12.39 o
   2   1  13        8.74        5.26     12.51 o
  -1   2  13        7.04        9.25     10.12 o
   0   2  13        6.88       16.09     10.71 o
   1   2  13       10.26        6.47     11.40 o
   2   2  13       31.09       39.30     23.55 o
   3   2  13        2.71        1.14     20.96 o
  -1   3  13       16.39       16.73      8.09 o
   0   3  13        6.80        3.71     10.16 o
   1   3  13       14.85        3.53     11.41 o
   2   3  13       17.67       25.90     13.65 o
   3   3  13        5.56       -4.65     11.70 o
  -1   4  13        2.23        1.06      9.29 o
   0   4  13       13.54       14.89      7.95 o
   1   4  13       27.50       24.57     14.25 o
   2   4  13        1.61       24.02     10.92 o
   3   4  13        7.95        5.03     13.70 o
   0   5  13        0.95        3.44     14.53 o
   1   5  13       14.81       26.85      9.88 o
   2   5  13        4.38       -4.13     14.01 o
 
